# Supplementary material for: Bis[1-(2,3-di­methyl­phen­yl)piperazine-1,4-diium] bis­(oxonium) cyclo­hexa­phosphate dihydrate
Source: Acta Crystallogr Sect E Struct Rep Online. 2013 Jun 22;69(Pt 7):o1145–6. doi: 10.1107/S1600536813016759 (PMC3770409; doi:10.1107/S1600536813016759)
Supplement: Supplementary file 1 [file e-69-o1145-sup1.cif]

##############################################################################
#                                                                            #
# This CIF contains the data in a paper accepted for publication in          #
# Acta Crystallographica Section E. It conforms to the requirements of       #
# Notes for Authors for Acta Crystallographica Section E, and has been       #
# peer reviewed under the auspices of the IUCr Commission on Journals.       #
#                                                                            #
# Full details of the Crystallographic Information File format               #
# are given in the paper "The Crystallographic Information File (CIF):       #
# a New Standard Archive File for Crystallography" by S. R. Hall, F. H.      #
# Allen and I. D. Brown [Acta Cryst. (1991), A47, 655-685].                  #
#                                                                            #
# The current version of the core CIF dictionary is obtainable from          #
# ftp://ftp.iucr.org/pub/cif_core.dic.                                       #
#                                                                            #
# Software is freely available for graphical display of the structure(s)     #
# in this CIF. For information consult the CIF software page                 #
# http://www.iucr.org/resources/cif/software.                                #
#                                                                            #
# This file may be used for bona fide research purposes within the           #
# scientific community so long as proper attribution is given to the journal # 
# article from which it was obtained.                                        #
#                                                                            #
##############################################################################
data_I
_audit_creation_method     SHELXL-97
_chemical_name_systematic
;
Bis[1-(2,3-dimethylphenyl)piperazine-1,4-diium] bis(oxonium) cyclohexaphosphate
dihydrate
;
_chemical_name_common     ?
_chemical_formula_moiety     '2(C12 H20 N2 2+), 2(H3 O +), O18 P6 6-, 2(H2 O)'
_chemical_formula_sum     'C24 H50 N4 O22 P6'
_chemical_formula_iupac     '2C12 H20 N2 2+, 2H3 O +, P6 O18 6-, 2H2 O'
_chemical_formula_weight     932.50
_symmetry_cell_setting     monoclinic
_symmetry_space_group_name_H-M     'P 21/c'
_symmetry_space_group_name_hall     '-P 2ybc'
loop_
    _symmetry_equiv_pos_as_xyz
    'x, y, z'
    '-x, y+1/2, -z+1/2'
    '-x, -y, -z'
    'x, -y-1/2, z-1/2'
_cell_length_a     8.630(6)
_cell_length_b     14.495(4)
_cell_length_c     17.072(3)
_cell_angle_alpha     90.00
_cell_angle_beta     114.93(4)
_cell_angle_gamma     90.00
_cell_volume     1936.6(15)
_cell_formula_units_Z     2
_cell_measurement_reflns_used     25
_cell_measurement_theta_min     9.32
_cell_measurement_theta_max     10.47
_cell_measurement_temperature     293(2)
_exptl_crystal_description     prism
_exptl_crystal_colour     colourless
_exptl_crystal_size_max     0.60
_exptl_crystal_size_mid     0.40
_exptl_crystal_size_min     0.10
_exptl_crystal_density_diffrn     1.599
_exptl_crystal_density_meas     ?
_exptl_crystal_density_method     'not measured'
_exptl_crystal_F_000     976
_exptl_absorpt_coefficient_mu     0.195
_exptl_absorpt_correction_type     refdelf
_exptl_absorpt_process_details     '(Walker & Stuart, 1983)'
_exptl_absorpt_correction_T_min     0.8917
_exptl_absorpt_correction_T_max     0.9807
_diffrn_ambient_temperature     293(2)
_diffrn_radiation_type     AgK\a
_diffrn_radiation_wavelength     0.56085
_diffrn_radiation_source     'fine-focus sealed tube'
_diffrn_radiation_monochromator     graphite
_diffrn_measurement_device_type     'Nonius MACH-3'
_diffrn_measurement_method     'non-profiled omega scans'
_diffrn_detector_area_resol_mean     ?
_diffrn_reflns_number     12060
_diffrn_reflns_av_R_equivalents     0.0307
_diffrn_reflns_av_sigmaI/netI     0.0704
_diffrn_reflns_theta_min     2.05
_diffrn_reflns_theta_max     27.97
_diffrn_reflns_theta_full     27.97
_diffrn_measured_fraction_theta_max     0.995
_diffrn_measured_fraction_theta_full     0.995
_diffrn_reflns_limit_h_min     -14
_diffrn_reflns_limit_h_max     14
_diffrn_reflns_limit_k_min     -24
_diffrn_reflns_limit_k_max     2
_diffrn_reflns_limit_l_min     -28
_diffrn_reflns_limit_l_max     16
_diffrn_standards_number     2
_diffrn_standards_interval_count     ?
_diffrn_standards_interval_time     120
_diffrn_standards_decay_%     0
_refine_special_details
;
Refinement of <i>F</i>^2^ against ALL reflections. The weighted <i>R</i>-factor
<i>wR</i> and goodness of fit <i>S</i> are based on <i>F</i>^2^, conventional
<i>R</i>-factors <i>R</i> are based on <i>F</i>, with <i>F</i> set to zero for
negative <i>F</i>^2^. The threshold expression of <i>F</i>^2^ >
\s(<i>F</i>^2^) is used only for calculating <i>R</i>-factors(gt) <i>etc</i>.
and is not relevant to the choice of reflections for refinement.
<i>R</i>-factors based on <i>F</i>^2^ are statistically about twice as large
as those based on <i>F</i>, and <i>R</i>- factors based on ALL data will be
even larger.
;
_reflns_number_total     9442
_reflns_number_gt     5475
_reflns_threshold_expression     I>2sigma(I)
_refine_ls_structure_factor_coef     Fsqd
_refine_ls_matrix_type     full
_refine_ls_R_factor_all     0.1224
_refine_ls_R_factor_gt     0.0549
_refine_ls_wR_factor_gt     0.1260
_refine_ls_wR_factor_ref     0.1516
_refine_ls_goodness_of_fit_ref     0.993
_refine_ls_restrained_S_all     0.993
_refine_ls_number_reflns     9442
_refine_ls_number_parameters     253
_refine_ls_number_restraints     0
_refine_ls_number_constraints     0
_refine_ls_hydrogen_treatment     constr
_refine_ls_weighting_scheme     calc
_refine_ls_weighting_details
         'calc w=1/[\s^2^(Fo^2^)+(0.0763P)^2^+0.0000P] where P=(Fo^2^+2Fc^2^)/3'
_atom_sites_solution_hydrogens     geom
_atom_sites_solution_primary     direct
_atom_sites_solution_secondary     difmap
_refine_ls_shift/su_max     0.000
_refine_ls_shift/su_mean     0.000
_refine_diff_density_max     0.867
_refine_diff_density_min     -0.669
_refine_ls_extinction_method     none
_refine_ls_extinction_coef     ?
_refine_ls_abs_structure_details     ?
_refine_ls_abs_structure_Flack     ?
loop_
    _atom_type_symbol
    _atom_type_description
    _atom_type_scat_dispersion_real
    _atom_type_scat_dispersion_imag
    _atom_type_scat_source
    'C' 'C' 0.0015 0.0009
                         'International Tables Vol C Tables 4.2.6.8 and 6.1.1.4'
    'H' 'H' 0.0000 0.0000
                         'International Tables Vol C Tables 4.2.6.8 and 6.1.1.4'
    'N' 'N' 0.0030 0.0019
                         'International Tables Vol C Tables 4.2.6.8 and 6.1.1.4'
    'O' 'O' 0.0056 0.0036
                         'International Tables Vol C Tables 4.2.6.8 and 6.1.1.4'
    'P' 'P' 0.0667 0.0580
                         'International Tables Vol C Tables 4.2.6.8 and 6.1.1.4'
_computing_data_collection     'CAD-4 EXPRESS (Enraf--Nonius, 1994)'
_computing_cell_refinement     'CAD-4 EXPRESS (Enraf--Nonius, 1994)'
_computing_data_reduction     'XCAD4 (Harms & Wocadlo, 1996)'
_computing_structure_solution     'SHELXS97 (Sheldrick, 2008)'
_computing_structure_refinement     'SHELXL97 (Sheldrick, 2008)'
_computing_molecular_graphics     'ORTEP-3 for Windows (Farrugia, 2012)'
_computing_publication_material     'WinGX (Farrugia, 2012)'
loop_
    _atom_site_type_symbol
    _atom_site_label
    _atom_site_fract_x
    _atom_site_fract_y
    _atom_site_fract_z
    _atom_site_U_iso_or_equiv
    _atom_site_adp_type
    _atom_site_calc_flag
    _atom_site_refinement_flags
    _atom_site_occupancy
    _atom_site_symmetry_multiplicity
    _atom_site_disorder_assembly
    _atom_site_disorder_group
    P P1 0.31249(5) 0.34945(3) -0.07303(3) 0.02004(9) Uani d . 1 1 . .
    P P2 0.37416(6) 0.39535(3) 0.10432(3) 0.02228(10) Uani d . 1 1 . .
    P P3 0.69777(6) 0.49655(3) 0.18679(3) 0.02396(10) Uani d . 1 1 . .
    O O1 0.42651(16) 0.30040(10) -0.10364(9) 0.0287(3) Uani d . 1 1 . .
    O O2 0.14736(17) 0.30794(10) -0.08650(11) 0.0345(3) Uani d . 1 1 . .
    O O3 0.2778(2) 0.45146(10) -0.11034(11) 0.0385(4) Uani d . 1 1 . .
    O O4 0.42266(17) 0.36921(13) 0.02683(9) 0.0403(4) Uani d . 1 1 . .
    O O5 0.19648(16) 0.42960(10) 0.07175(10) 0.0321(3) Uani d . 1 1 . .
    O O6 0.4264(2) 0.31760(10) 0.16614(10) 0.0351(3) Uani d . 1 1 . .
    O O7 0.49427(17) 0.48166(9) 0.14480(10) 0.0325(3) Uani d . 1 1 . .
    O O8 0.7354(2) 0.55904(12) 0.26036(10) 0.0448(4) Uani d . 1 1 . .
    O O9 0.7852(2) 0.40717(10) 0.19877(12) 0.0419(4) Uani d . 1 1 . .
    O OW1 1.0380(3) 0.2895(2) 0.25912(15) 0.0936(10) Uani d . 1 1 . .
    H H1W1 0.9712 0.3308 0.2474 0.140 Uiso d R 1 1 . .
    H H2W1 1.0790 0.2734 0.3123 0.140 Uiso d R 1 1 . .
    O OW2 0.79099(19) 0.72073(11) 0.31371(10) 0.0372(3) Uani d . 1 1 . .
    H H1W2 0.7581 0.6706 0.2912 0.056 Uiso d R 1 1 . .
    H H2W2 0.8182 0.7360 0.2764 0.056 Uiso d R 1 1 . .
    H H3W2 0.7184 0.7547 0.3209 0.056 Uiso d R 1 1 . .
    C C1 0.8112(2) 0.37054(13) 0.00581(13) 0.0295(4) Uani d . 1 1 . .
    H H1A 0.6935 0.3897 -0.0121 0.035 Uiso calc R 1 1 . .
    H H1B 0.8824 0.4074 0.0554 0.035 Uiso calc R 1 1 . .
    C C2 0.8290(3) 0.26990(14) 0.03063(13) 0.0302(4) Uani d . 1 1 . .
    H H2C 0.9484 0.2523 0.0532 0.036 Uiso calc R 1 1 . .
    H H2D 0.7907 0.2605 0.0759 0.036 Uiso calc R 1 1 . .
    C C3 0.7820(3) 0.22745(13) -0.11665(13) 0.0282(4) Uani d . 1 1 . .
    H H3A 0.7134 0.1904 -0.1667 0.034 Uiso calc R 1 1 . .
    H H3B 0.9005 0.2093 -0.0976 0.034 Uiso calc R 1 1 . .
    C C4 0.7625(3) 0.32817(13) -0.14143(14) 0.0299(4) Uani d . 1 1 . .
    H H4A 0.8012 0.3384 -0.1865 0.036 Uiso calc R 1 1 . .
    H H4B 0.6429 0.3454 -0.1640 0.036 Uiso calc R 1 1 . .
    C C5 0.7366(2) 0.10980(12) -0.02396(12) 0.0258(3) Uani d . 1 1 . .
    C C6 0.6060(2) 0.05226(13) -0.07716(12) 0.0265(3) Uani d . 1 1 . .
    C C7 0.6213(3) -0.04254(14) -0.05737(14) 0.0335(4) Uani d . 1 1 . .
    C C8 0.7617(3) -0.07472(15) 0.01414(17) 0.0421(5) Uani d . 1 1 . .
    H H8 0.7708 -0.1374 0.0270 0.051 Uiso calc R 1 1 . .
    C C9 0.8877(3) -0.01554(16) 0.06639(17) 0.0433(5) Uani d . 1 1 . .
    H H9 0.9801 -0.0383 0.1144 0.052 Uiso calc R 1 1 . .
    C C10 0.8771(3) 0.07749(16) 0.04755(15) 0.0364(5) Uani d . 1 1 . .
    H H10 0.9623 0.1178 0.0821 0.044 Uiso calc R 1 1 . .
    C C11 0.4528(3) 0.08562(15) -0.15409(13) 0.0354(4) Uani d . 1 1 . .
    H H13 0.4447 0.1515 -0.1513 0.053 Uiso calc R 1 1 . .
    H H11 0.3517 0.0578 -0.1544 0.053 Uiso calc R 1 1 . .
    H H14 0.4639 0.0690 -0.2059 0.053 Uiso calc R 1 1 . .
    C C12 0.4877(4) -0.10878(16) -0.11266(19) 0.0477(6) Uani d . 1 1 . .
    H H122 0.3770 -0.0866 -0.1210 0.072 Uiso calc R 1 1 . .
    H H121 0.5077 -0.1680 -0.0850 0.072 Uiso calc R 1 1 . .
    H H123 0.4924 -0.1144 -0.1676 0.072 Uiso calc R 1 1 . .
    N N1 0.72640(18) 0.20991(10) -0.04534(10) 0.0227(3) Uani d . 1 1 . .
    H H1 0.6150 0.2273 -0.0649 0.027 Uiso calc R 1 1 . .
    N N2 0.8629(2) 0.38610(11) -0.06582(12) 0.0298(3) Uani d . 1 1 . .
    H H2A 0.8476 0.4459 -0.0813 0.036 Uiso calc R 1 1 . .
    H H2B 0.9746 0.3729 -0.0475 0.036 Uiso calc R 1 1 . .
loop_
    _atom_site_aniso_label
    _atom_site_aniso_U_11
    _atom_site_aniso_U_22
    _atom_site_aniso_U_33
    _atom_site_aniso_U_12
    _atom_site_aniso_U_13
    _atom_site_aniso_U_23
    P1 0.01473(16) 0.02149(19) 0.0252(2) -0.00054(15) 0.00971(15) -0.00045(17)
    P2 0.02042(19) 0.02102(19) 0.0271(2) -0.00034(15) 0.01164(17) -0.00057(17)
    P3 0.02164(19) 0.02002(19) 0.0283(2) 0.00048(16) 0.00867(17) 0.00217(17)
    O1 0.0217(6) 0.0296(7) 0.0363(7) 0.0055(5) 0.0137(5) -0.0021(6)
    O2 0.0221(6) 0.0335(7) 0.0522(9) -0.0093(5) 0.0197(6) -0.0100(7)
    O3 0.0558(10) 0.0228(6) 0.0560(10) 0.0102(6) 0.0420(8) 0.0084(7)
    O4 0.0196(6) 0.0758(12) 0.0257(7) 0.0018(7) 0.0099(5) -0.0072(8)
    O5 0.0205(6) 0.0297(7) 0.0475(8) 0.0007(5) 0.0157(6) -0.0001(6)
    O6 0.0388(8) 0.0270(7) 0.0420(8) 0.0021(6) 0.0195(7) 0.0086(6)
    O7 0.0224(6) 0.0209(6) 0.0518(9) -0.0013(5) 0.0132(6) -0.0039(6)
    O8 0.0574(10) 0.0368(9) 0.0331(8) -0.0078(8) 0.0122(7) -0.0075(7)
    O9 0.0328(8) 0.0290(7) 0.0603(10) 0.0119(6) 0.0160(7) 0.0105(7)
    OW1 0.0987(18) 0.134(2) 0.0705(14) 0.0923(17) 0.0579(14) 0.0573(15)
    OW2 0.0349(7) 0.0385(8) 0.0389(8) -0.0028(6) 0.0162(7) -0.0106(7)
    C1 0.0236(8) 0.0264(8) 0.0393(10) -0.0026(7) 0.0139(8) -0.0055(8)
    C2 0.0283(9) 0.0289(9) 0.0304(9) -0.0021(7) 0.0093(7) -0.0018(8)
    C3 0.0316(9) 0.0249(8) 0.0363(10) 0.0015(7) 0.0223(8) 0.0021(7)
    C4 0.0297(9) 0.0280(9) 0.0369(10) 0.0011(7) 0.0188(8) 0.0048(8)
    C5 0.0272(8) 0.0216(8) 0.0324(9) 0.0038(6) 0.0164(7) 0.0035(7)
    C6 0.0323(9) 0.0245(8) 0.0299(9) 0.0023(7) 0.0200(7) 0.0014(7)
    C7 0.0459(11) 0.0222(8) 0.0442(11) 0.0000(8) 0.0305(10) -0.0008(8)
    C8 0.0526(14) 0.0252(9) 0.0598(15) 0.0097(9) 0.0346(12) 0.0128(10)
    C9 0.0426(12) 0.0339(11) 0.0497(13) 0.0126(9) 0.0158(10) 0.0146(10)
    C10 0.0310(10) 0.0325(10) 0.0413(11) 0.0075(8) 0.0110(9) 0.0076(9)
    C11 0.0364(10) 0.0329(10) 0.0335(10) -0.0052(8) 0.0115(8) -0.0028(8)
    C12 0.0568(15) 0.0290(10) 0.0662(17) -0.0098(10) 0.0346(13) -0.0116(11)
    N1 0.0199(6) 0.0212(6) 0.0289(7) 0.0015(5) 0.0120(6) 0.0014(6)
    N2 0.0210(6) 0.0226(7) 0.0483(10) 0.0014(6) 0.0170(7) 0.0031(7)
_geom_special_details
;
All e.s.d.'s (except the e.s.d. in the dihedral angle between two l.s. planes)
are estimated using the full covariance matrix. The cell e.s.d.'s are taken
into account individually in the estimation of e.s.d.'s in distances, angles
and torsion angles; correlations between e.s.d.'s in cell parameters are only
used when they are defined by crystal symmetry. An approximate (isotropic)
treatment of cell e.s.d.'s is used for estimating e.s.d.'s involving l.s.
planes.
;
loop_
    _geom_bond_atom_site_label_1
    _geom_bond_atom_site_label_2
    _geom_bond_site_symmetry_2
    _geom_bond_distance
    _geom_bond_publ_flag
    P1 O2 . 1.4729(16) ?
    P1 O1 . 1.4766(15) ?
    P1 O3 . 1.5878(15) ?
    P1 O4 . 1.5894(16) ?
    P2 O6 . 1.4785(15) ?
    P2 O5 . 1.4792(17) ?
    P2 O7 . 1.5855(15) ?
    P2 O4 . 1.5924(15) ?
    P3 O8 . 1.4696(17) ?
    P3 O9 . 1.4696(15) ?
    P3 O3 3_665 1.5964(15) ?
    P3 O7 . 1.6073(19) ?
    O3 P3 3_665 1.5964(15) ?
    OW1 H1W1 . 0.7950 ?
    OW1 H2W1 . 0.8565 ?
    OW2 H1W2 . 0.8154 ?
    OW2 H2W2 . 0.7977 ?
    OW2 H3W2 . 0.8458 ?
    C1 N2 . 1.485(3) ?
    C1 C2 . 1.509(3) ?
    C1 H1A . 0.9700 ?
    C1 H1B . 0.9700 ?
    C2 N1 . 1.501(2) ?
    C2 H2C . 0.9700 ?
    C2 H2D . 0.9700 ?
    C3 N1 . 1.506(2) ?
    C3 C4 . 1.509(3) ?
    C3 H3A . 0.9700 ?
    C3 H3B . 0.9700 ?
    C4 N2 . 1.476(3) ?
    C4 H4A . 0.9700 ?
    C4 H4B . 0.9700 ?
    C5 C6 . 1.388(3) ?
    C5 C10 . 1.390(3) ?
    C5 N1 . 1.490(2) ?
    C6 C7 . 1.408(3) ?
    C6 C11 . 1.497(3) ?
    C7 C8 . 1.389(3) ?
    C7 C12 . 1.491(3) ?
    C8 C9 . 1.377(4) ?
    C8 H8 . 0.9300 ?
    C9 C10 . 1.380(3) ?
    C9 H9 . 0.9300 ?
    C10 H10 . 0.9300 ?
    C11 H13 . 0.9600 ?
    C11 H11 . 0.9600 ?
    C11 H14 . 0.9600 ?
    C12 H122 . 0.9600 ?
    C12 H121 . 0.9600 ?
    C12 H123 . 0.9600 ?
    N1 H1 . 0.9100 ?
    N2 H2A . 0.9000 ?
    N2 H2B . 0.9000 ?
loop_
    _geom_angle_atom_site_label_1
    _geom_angle_atom_site_label_2
    _geom_angle_atom_site_label_3
    _geom_angle_site_symmetry_1
    _geom_angle_site_symmetry_3
    _geom_angle
    _geom_angle_publ_flag
    O2 P1 O1 . . 119.56(9) ?
    O2 P1 O3 . . 108.13(9) ?
    O1 P1 O3 . . 110.35(8) ?
    O2 P1 O4 . . 110.06(9) ?
    O1 P1 O4 . . 106.25(9) ?
    O3 P1 O4 . . 100.89(10) ?
    O6 P2 O5 . . 118.69(9) ?
    O6 P2 O7 . . 110.10(9) ?
    O5 P2 O7 . . 106.42(9) ?
    O6 P2 O4 . . 107.69(10) ?
    O5 P2 O4 . . 111.19(9) ?
    O7 P2 O4 . . 101.38(9) ?
    O8 P3 O9 . . 120.58(11) ?
    O8 P3 O3 . 3_665 110.49(10) ?
    O9 P3 O3 . 3_665 107.03(9) ?
    O8 P3 O7 . . 105.68(10) ?
    O9 P3 O7 . . 110.14(9) ?
    O3 P3 O7 3_665 . 101.25(9) ?
    P1 O3 P3 . 3_665 134.42(10) ?
    P1 O4 P2 . . 133.32(10) ?
    P2 O7 P3 . . 133.71(9) ?
    H1W1 OW1 H2W1 . . 113.9 ?
    H1W2 OW2 H2W2 . . 91.8 ?
    H1W2 OW2 H3W2 . . 117.1 ?
    H2W2 OW2 H3W2 . . 116.2 ?
    N2 C1 C2 . . 110.34(16) ?
    N2 C1 H1A . . 109.6 ?
    C2 C1 H1A . . 109.6 ?
    N2 C1 H1B . . 109.6 ?
    C2 C1 H1B . . 109.6 ?
    H1A C1 H1B . . 108.1 ?
    N1 C2 C1 . . 111.36(16) ?
    N1 C2 H2C . . 109.4 ?
    C1 C2 H2C . . 109.4 ?
    N1 C2 H2D . . 109.4 ?
    C1 C2 H2D . . 109.4 ?
    H2C C2 H2D . . 108.0 ?
    N1 C3 C4 . . 110.72(15) ?
    N1 C3 H3A . . 109.5 ?
    C4 C3 H3A . . 109.5 ?
    N1 C3 H3B . . 109.5 ?
    C4 C3 H3B . . 109.5 ?
    H3A C3 H3B . . 108.1 ?
    N2 C4 C3 . . 110.49(16) ?
    N2 C4 H4A . . 109.6 ?
    C3 C4 H4A . . 109.6 ?
    N2 C4 H4B . . 109.6 ?
    C3 C4 H4B . . 109.6 ?
    H4A C4 H4B . . 108.1 ?
    C6 C5 C10 . . 122.63(18) ?
    C6 C5 N1 . . 118.49(16) ?
    C10 C5 N1 . . 118.88(17) ?
    C5 C6 C7 . . 117.46(18) ?
    C5 C6 C11 . . 123.56(17) ?
    C7 C6 C11 . . 118.97(18) ?
    C8 C7 C6 . . 119.8(2) ?
    C8 C7 C12 . . 119.7(2) ?
    C6 C7 C12 . . 120.5(2) ?
    C9 C8 C7 . . 121.2(2) ?
    C9 C8 H8 . . 119.4 ?
    C7 C8 H8 . . 119.4 ?
    C8 C9 C10 . . 120.0(2) ?
    C8 C9 H9 . . 120.0 ?
    C10 C9 H9 . . 120.0 ?
    C9 C10 C5 . . 118.8(2) ?
    C9 C10 H10 . . 120.6 ?
    C5 C10 H10 . . 120.6 ?
    C6 C11 H13 . . 109.5 ?
    C6 C11 H11 . . 109.5 ?
    H13 C11 H11 . . 109.5 ?
    C6 C11 H14 . . 109.5 ?
    H13 C11 H14 . . 109.5 ?
    H11 C11 H14 . . 109.5 ?
    C7 C12 H122 . . 109.5 ?
    C7 C12 H121 . . 109.5 ?
    H122 C12 H121 . . 109.5 ?
    C7 C12 H123 . . 109.5 ?
    H122 C12 H123 . . 109.5 ?
    H121 C12 H123 . . 109.5 ?
    C5 N1 C2 . . 113.59(15) ?
    C5 N1 C3 . . 110.88(14) ?
    C2 N1 C3 . . 109.11(14) ?
    C5 N1 H1 . . 107.7 ?
    C2 N1 H1 . . 107.7 ?
    C3 N1 H1 . . 107.7 ?
    C4 N2 C1 . . 111.35(15) ?
    C4 N2 H2A . . 109.4 ?
    C1 N2 H2A . . 109.4 ?
    C4 N2 H2B . . 109.4 ?
    C1 N2 H2B . . 109.4 ?
    H2A N2 H2B . . 108.0 ?
loop_
    _geom_torsion_atom_site_label_1
    _geom_torsion_atom_site_label_2
    _geom_torsion_atom_site_label_3
    _geom_torsion_atom_site_label_4
    _geom_torsion_site_symmetry_1
    _geom_torsion_site_symmetry_2
    _geom_torsion_site_symmetry_3
    _geom_torsion_site_symmetry_4
    _geom_torsion
    _geom_torsion_publ_flag
    O2 P1 O3 P3 . . . 3_665 -116.25(16) ?
    O1 P1 O3 P3 . . . 3_665 16.22(19) ?
    O4 P1 O3 P3 . . . 3_665 128.25(16) ?
    O2 P1 O4 P2 . . . . -31.2(2) ?
    O1 P1 O4 P2 . . . . -162.03(16) ?
    O3 P1 O4 P2 . . . . 82.82(18) ?
    O6 P2 O4 P1 . . . . 114.23(17) ?
    O5 P2 O4 P1 . . . . -17.4(2) ?
    O7 P2 O4 P1 . . . . -130.16(17) ?
    O6 P2 O7 P3 . . . . 53.82(17) ?
    O5 P2 O7 P3 . . . . -176.32(13) ?
    O4 P2 O7 P3 . . . . -59.98(16) ?
    O8 P3 O7 P2 . . . . -140.97(14) ?
    O9 P3 O7 P2 . . . . -9.23(18) ?
    O3 P3 O7 P2 3_665 . . . 103.78(15) ?
    N2 C1 C2 N1 . . . . -56.9(2) ?
    N1 C3 C4 N2 . . . . 58.0(2) ?
    C10 C5 C6 C7 . . . . -1.2(3) ?
    N1 C5 C6 C7 . . . . 177.91(16) ?
    C10 C5 C6 C11 . . . . 179.48(19) ?
    N1 C5 C6 C11 . . . . -1.4(3) ?
    C5 C6 C7 C8 . . . . 1.2(3) ?
    C11 C6 C7 C8 . . . . -179.47(19) ?
    C5 C6 C7 C12 . . . . -178.77(18) ?
    C11 C6 C7 C12 . . . . 0.6(3) ?
    C6 C7 C8 C9 . . . . -0.2(3) ?
    C12 C7 C8 C9 . . . . 179.7(2) ?
    C7 C8 C9 C10 . . . . -0.8(4) ?
    C8 C9 C10 C5 . . . . 0.8(4) ?
    C6 C5 C10 C9 . . . . 0.2(3) ?
    N1 C5 C10 C9 . . . . -178.9(2) ?
    C6 C5 N1 C2 . . . . 157.24(16) ?
    C10 C5 N1 C2 . . . . -23.6(2) ?
    C6 C5 N1 C3 . . . . -79.5(2) ?
    C10 C5 N1 C3 . . . . 99.7(2) ?
    C1 C2 N1 C5 . . . . -178.79(15) ?
    C1 C2 N1 C3 . . . . 57.0(2) ?
    C4 C3 N1 C5 . . . . 176.94(15) ?
    C4 C3 N1 C2 . . . . -57.2(2) ?
    C3 C4 N2 C1 . . . . -57.5(2) ?
    C2 C1 N2 C4 . . . . 56.8(2) ?
loop_
    _geom_hbond_atom_site_label_D
    _geom_hbond_atom_site_label_H
    _geom_hbond_atom_site_label_A
    _geom_hbond_site_symmetry_A
    _geom_hbond_distance_DH
    _geom_hbond_distance_HA
    _geom_hbond_distance_DA
    _geom_hbond_angle_DHA
    OW1 H1W1 O9 . 0.79 1.84 2.614(3) 166.0
    OW1 H2W1 O2 4_666 0.86 1.97 2.781(3) 158.8
    OW2 H1W2 O8 . 0.82 1.69 2.487(2) 166.8
    OW2 H2W2 OW1 2_755 0.80 1.77 2.503(3) 151.5
    OW2 H3W2 O6 2_655 0.85 1.64 2.481(2) 178.2
    N1 H1 O1 . 0.91 1.82 2.690(2) 160.1
    N2 H2A O5 3_665 0.90 1.87 2.714(2) 156.3
    N2 H2B O2 1_655 0.90 2.10 2.858(3) 141.9
    N2 H2B O5 1_655 0.90 2.28 2.916(3) 127.4
data_global
_journal_date_recd_electronic     2013-05-24
_journal_date_accepted     2013-06-16
_journal_name_full     'Acta Crystallographica, Section E'
_journal_year     2013
_journal_volume     69
_journal_issue      7
_journal_page_first     o1145
_journal_page_last     o1146
_journal_paper_category     QO
_journal_paper_doi     10.1107/S1600536813016759
_journal_coeditor_code     JJ2168
_publ_contact_author_name     'Sonia Abid'
_publ_contact_author_address
;
Laboratoire de Chimie des Mat\'eriaux
Facult\'e des Sciences de Bizerte
7021 Zarzouna Bizerte
Tunisia
;
_publ_contact_author_email     'sonia.abid@fsb.rnu.tn'
_publ_contact_author_fax     '216 72 590 566'
_publ_contact_author_phone     '216 72 591 906'
_publ_section_title
;
Bis[1-(2,3-dimethylphenyl)piperazine-1,4-diium] bis(oxonium) cyclohexaphosphate
dihydrate
;
loop_
    _publ_author_name
    _publ_author_footnote
    _publ_author_address
    'Ameur, Iness' .
;
Laboratoire de Chimie des Mat\'eriaux
Facult\'e des Sciences de Bizerte
7021 Zarzouna Bizerte
Tunisia
;
    'Abid, Sonia' .
;
Laboratoire de Chimie des Mat\'eriaux
Facult\'e des Sciences de Bizerte
7021 Zarzouna Bizerte
Tunisia
;
    'Al-Deyab, Salem S' .
;
Petrochemical Research Chair
College of Science
King Saud University
Riyadh
Saudi Arabia
;
    'Rzaigui, Mohamed' .
;
Laboratoire de Chimie des Mat\'eriaux
Facult\'e des Sciences de Bizerte
7021 Zarzouna Bizerte
Tunisia
;
