# Supplementary material for: Bis[1-(2,3-di­methyl­phen­yl)piperazine-1,4-diium] bis­(oxonium) cyclo­hexa­phosphate dihydrate
Source: Acta Crystallogr Sect E Struct Rep Online. 2013 Jun 22;69(Pt 7):o1145–6. doi: 10.1107/S1600536813016759 (PMC3770409; doi:10.1107/S1600536813016759)
Supplement: Supplementary file 2 [file e-69-o1145-Isup2.hkl]

#
# h,k,l, Fc-squared, Fo-squared, sigma(Fo-squared) and status flag
#
data_I
_shelx_title ' cad4 in P 21/c'
_shelx_refln_list_code          4
_shelx_F_calc_maximum      174.60
_exptl_crystal_F_000       976.00
_reflns_d_resolution_high  0.5980
 
loop_
 _symmetry_equiv_pos_as_xyz
 'x, y, z'
 '-x, y+1/2, -z+1/2'
 '-x, -y, -z'
 'x, -y-1/2, z-1/2'
 
_cell_length_a     8.6304
_cell_length_b    14.4949
_cell_length_c    17.0719
_cell_angle_alpha  90.000
_cell_angle_beta  114.930
_cell_angle_gamma  90.000
 
_shelx_F_squared_multiplier     1.000
 
loop_
 _refln_index_h
 _refln_index_k
 _refln_index_l
 _refln_F_squared_calc
 _refln_F_squared_meas
 _refln_F_squared_sigma
 _refln_observed_status
   1   0   0    16211.87    17993.05    604.21 o
   2   0   0    30485.12    33350.77   1317.96 o
   4   0   0      527.55      475.35     12.35 o
   5   0   0       34.44       46.90      8.49 o
   6   0   0        2.49       31.47      9.65 o
   7   0   0      579.72      548.92     19.49 o
   8   0   0      126.45      115.90     14.41 o
   9   0   0       52.93       24.71     15.71 o
  10   0   0      622.81      622.53     26.95 o
  11   0   0      174.60      188.96     21.96 o
  12   0   0      138.00       73.34     23.64 o
  13   0   0       37.71       42.15     23.54 o
   2   1   0    13606.33    16274.60    391.36 o
   3   1   0     7264.87     9220.92    249.47 o
   4   1   0      107.21      114.96     12.05 o
   5   1   0        0.08        2.34      7.71 o
   6   1   0       23.61       31.27      6.86 o
   7   1   0      254.33      233.83     12.49 o
   8   1   0       29.59       32.24      9.13 o
   9   1   0      268.48      266.76     13.66 o
  10   1   0      131.55      141.07     18.30 o
  11   1   0        1.53       -8.27     18.42 o
  12   1   0       39.13       36.20     14.81 o
  13   1   0        4.21       -8.77     21.87 o
   0   2   0     1799.22     2158.23     26.92 o
   1   2   0     6089.39     6295.27     53.72 o
   3   2   0      936.75      972.32     11.89 o
   4   2   0       13.44       22.97      4.91 o
   5   2   0     3003.40     3214.70     74.06 o
   6   2   0      130.82      132.86      8.53 o
   7   2   0       55.56       47.65      8.55 o
   8   2   0      216.26      231.82     13.59 o
   9   2   0      128.84      140.77     12.16 o
  10   2   0      275.90      263.74     34.48 o
  11   2   0        1.60       11.24     31.82 o
  12   2   0       96.53      106.04     25.99 o
  13   2   0        3.91      -16.77     22.10 o
   1   3   0     4217.24     4511.05     51.38 o
   2   3   0     9665.01    10410.42    356.58 o
   4   3   0      365.61      356.98     12.07 o
   5   3   0        8.88       10.54      8.76 o
   6   3   0      211.70      261.22     14.27 o
   7   3   0       24.65       16.83     11.47 o
   8   3   0        7.13        9.79     12.49 o
   9   3   0        4.98       14.27     14.03 o
  10   3   0      299.22      295.21     22.75 o
  11   3   0       22.87       -1.54     27.69 o
  12   3   0        9.58       14.97     19.95 o
   0   4   0     1650.27     1559.62     16.18 o
   1   4   0     2425.08     2643.82     40.72 o
   2   4   0       36.96       15.80      6.34 o
   3   4   0        0.09       -5.87      8.72 o
   4   4   0     1797.72     1926.35     24.38 o
   5   4   0      778.92      893.17     19.39 o
   6   4   0       43.08       26.81     10.96 o
   7   4   0       97.62      118.70     13.71 o
   8   4   0       78.98       50.86     14.41 o
   9   4   0       52.48        8.44     21.59 o
  10   4   0       96.38       88.16     19.86 o
  11   4   0        0.27      -11.00     26.11 o
  12   4   0        6.87        0.00     26.85 o
   1   5   0      394.64      479.20     19.23 o
   2   5   0     2345.71     2433.84     59.86 o
   3   5   0     3170.67     3358.09     35.67 o
   4   5   0      382.80      348.73     12.77 o
   5   5   0      668.45      669.11     18.28 o
   6   5   0      488.98      460.71     17.53 o
   7   5   0      262.16      239.68     17.06 o
   8   5   0       87.12       54.73     15.06 o
   9   5   0      407.61      409.47     22.47 o
  10   5   0      176.06      148.96     20.89 o
  11   5   0        1.58       10.40     18.88 o
  12   5   0      114.12      117.02     22.33 o
   0   6   0      854.71      944.92     14.59 o
   1   6   0     1445.51     1545.53     33.64 o
   3   6   0     2318.72     2185.56     24.99 o
   4   6   0        5.20      -12.12     12.12 o
   5   6   0     5892.83     5762.39     59.40 o
   6   6   0      317.58      314.60     16.18 o
   7   6   0     1278.01     1205.95     28.16 o
   8   6   0     1333.56     1287.49     31.52 o
   9   6   0       25.30       17.67     21.91 o
  10   6   0      216.75      219.73     22.47 o
  11   6   0      418.16      312.08     28.21 o
  12   6   0       57.97       70.35     21.35 o
   1   7   0     4508.74     5003.75    127.58 o
   2   7   0     2822.06     2734.38     58.11 o
   3   7   0       85.98       92.54      9.00 o
   4   7   0      110.87      138.84     10.58 o
   5   7   0      160.60      147.00     13.33 o
   6   7   0     1245.51     1160.87     25.92 o
   7   7   0      255.85      269.38     16.78 o
   8   7   0       29.59       18.28     21.82 o
   9   7   0       47.66       56.37     16.92 o
  10   7   0      169.62      160.75     20.47 o
  11   7   0       26.09       64.71     20.33 o
  12   7   0        5.56        3.73     32.03 o
   0   8   0        3.29        2.00      6.43 o
   1   8   0      108.31       88.40      6.03 o
   2   8   0        7.03       24.83     11.12 o
   3   8   0      785.55      806.69     18.23 o
   4   8   0        5.04        9.18      8.81 o
   5   8   0     1000.05      978.02     22.80 o
   6   8   0     1128.98     1166.42     26.85 o
   7   8   0        7.58       18.65     18.97 o
   8   8   0       35.77       22.52     14.97 o
   9   8   0       26.87      -14.69     25.78 o
  10   8   0      230.92      246.77     23.92 o
  11   8   0       10.86       18.65     18.09 o
  12   8   0       14.84       30.35     22.33 o
   1   9   0       13.26       18.16      5.12 o
   2   9   0      107.67      124.18      6.98 o
   3   9   0      638.35      668.46     17.86 o
   4   9   0     1835.68     1769.65     29.14 o
   5   9   0       14.50      -17.20     17.20 o
   6   9   0      454.12      429.10     18.97 o
   7   9   0        2.53       22.75     12.73 o
   8   9   0       32.07       20.28     15.90 o
   9   9   0       30.95       22.28     23.59 o
  10   9   0       66.24       73.99     19.25 o
  11   9   0       42.08       33.94     20.93 o
  12   9   0       31.25       21.45     32.68 o
   0  10   0     3003.94     2908.61     32.36 o
   1  10   0      255.04      250.33      9.02 o
   2  10   0      303.57      276.30      9.56 o
   3  10   0      230.44      199.87     13.29 o
   4  10   0      133.29      147.70     13.43 o
   5  10   0        0.02       -8.16     17.02 o
   6  10   0       65.13       72.17     13.71 o
   7  10   0        2.08        3.40     17.90 o
   8  10   0      227.38      216.46     20.09 o
   9  10   0       90.78       70.03     20.23 o
  10  10   0       22.06        1.59     27.41 o
  11  10   0       43.44       17.90     30.86 o
   1  11   0      840.96      839.24     50.54 o
   2  11   0       13.62       15.90      8.93 o
   3  11   0     3811.71     3512.12     40.28 o
   4  11   0      771.70      716.52     21.49 o
   5  11   0      207.55      197.21     15.20 o
   6  11   0      919.30      851.96     26.48 o
   7  11   0      370.53      341.64     21.82 o
   8  11   0        0.19      -10.68     21.87 o
   9  11   0      182.40      167.88     21.49 o
  10  11   0       24.87       58.56     18.93 o
  11  11   0        3.87       19.53     20.05 o
   0  12   0       48.96       66.39     11.47 o
   1  12   0        0.02        4.55     10.23 o
   2  12   0      253.66      248.40     10.20 o
   3  12   0       84.13      140.89     13.29 o
   4  12   0      107.13      119.58     14.83 o
   5  12   0      692.60      650.69     23.40 o
   6  12   0      129.31      126.81     16.88 o
   7  12   0        0.69      -15.06     21.07 o
   8  12   0      166.79      157.91     21.63 o
   9  12   0      172.16      165.27     22.61 o
  10  12   0       86.59       88.81     22.94 o
  11  12   0       28.75       30.68     21.82 o
   1  13   0      283.61      276.70     16.15 o
   2  13   0      108.83       85.21      9.76 o
   3  13   0     1184.03     1071.87     26.90 o
   4  13   0       40.62       18.51     19.35 o
   5  13   0      317.73      311.80     18.70 o
   6  13   0       39.62       44.57     15.43 o
   7  13   0      102.18       85.97     18.00 o
   8  13   0        0.23       19.02     25.36 o
   9  13   0       85.93       63.36     21.35 o
  10  13   0      149.64      171.85     24.57 o
  11  13   0        4.82      -31.70     34.08 o
   0  14   0      219.99      199.77     15.43 o
   1  14   0      180.54      157.69     12.24 o
   2  14   0     1263.86     1247.19     20.27 o
   3  14   0       91.21       96.79     14.36 o
   4  14   0      604.85      606.26     23.96 o
   5  14   0      623.48      659.41     25.69 o
   6  14   0      162.28      152.17     19.11 o
   7  14   0      195.59      172.78     20.51 o
   8  14   0     1048.54     1021.24     36.04 o
   9  14   0       42.22       45.74     21.87 o
  10  14   0      232.56      193.11     26.48 o
   1  15   0        2.88        8.50      9.16 o
   2  15   0       26.76       13.07     10.84 o
   3  15   0       23.07       48.02     13.75 o
   4  15   0       27.95       43.87     14.41 o
   5  15   0        0.13      -20.93     20.93 o
   6  15   0       42.93       19.21     24.34 o
   7  15   0      152.36      130.77     20.23 o
   8  15   0       19.71       24.99     18.97 o
   9  15   0       13.18       38.00     20.70 o
  10  15   0       55.62       24.85     23.68 o
   0  16   0        1.22       -5.55     17.39 o
   1  16   0       30.70       16.82     11.22 o
   2  16   0        0.18       10.90     12.93 o
   3  16   0       53.63       64.90     15.43 o
   4  16   0        0.01      -12.68     20.47 o
   5  16   0       16.28        5.41     22.84 o
   6  16   0       21.63       -4.38     24.06 o
   7  16   0      178.13      180.52     22.05 o
   8  16   0       18.17       31.33     19.35 o
   9  16   0       10.62      -22.15     31.66 o
   1  17   0       23.17       43.66     10.09 o
   2  17   0      468.41      458.20     16.31 o
   3  17   0       10.57       14.22     23.40 o
   4  17   0      359.69      410.36     23.73 o
   5  17   0      320.92      311.99     24.99 o
   6  17   0       63.45       67.09     17.95 o
   7  17   0        7.50      -19.63     26.57 o
   8  17   0        1.76      -24.90     29.42 o
   9  17   0        3.31       13.47     29.14 o
   0  18   0      675.77      687.52     26.90 o
   1  18   0       53.10       64.03     12.26 o
   2  18   0      408.20      406.83     22.01 o
   3  18   0      268.11      272.78     22.28 o
   4  18   0        7.41        2.89     26.20 o
   5  18   0        1.25      -15.29     25.22 o
   6  18   0        7.39        6.53     24.57 o
   7  18   0        2.31        6.90     27.88 o
   8  18   0       61.86       91.42     22.10 o
   1  19   0      312.46      344.75     16.70 o
   2  19   0      136.86      153.43     14.07 o
   3  19   0        0.18        7.41     23.78 o
   4  19   0       70.77       44.94     19.95 o
   5  19   0       33.98       21.96     18.18 o
   6  19   0       96.46       92.54     22.89 o
   7  19   0       25.58       23.64     31.19 o
   8  19   0       46.89       57.81     22.47 o
   0  20   0      431.52      400.34     26.99 o
   1  20   0      325.33      377.49     44.29 o
   2  20   0       99.79      112.50     14.03 o
   3  20   0     1032.43     1021.15     36.88 o
   4  20   0       61.48       70.17     20.42 o
   5  20   0      151.69      134.74     22.38 o
   6  20   0        3.24      -29.74     29.74 o
   7  20   0       69.69       72.78     23.40 o
   1  21   0       96.16       99.36     15.01 o
   2  21   0        1.24        5.66     19.76 o
   3  21   0        2.16      -13.52     28.91 o
   4  21   0        0.25      -24.52     28.39 o
   5  21   0       65.79       87.04     22.10 o
   6  21   0       66.87       68.67     23.08 o
   0  22   0        5.64        3.36     28.35 o
   1  22   0        0.21        4.45     20.40 o
   2  22   0       29.77       27.84     13.90 o
   3  22   0       18.45       -3.59     31.42 o
   4  22   0        0.14        9.32     29.51 o
   5  22   0       12.37       29.09     19.30 o
   1  23   0        2.74       27.99     19.14 o
   2  23   0        0.37       -9.15     21.08 o
   3  23   0       16.35       26.81     20.28 o
   4  23   0        9.82       -1.96     30.54 o
   0  24   0       38.32       56.41     22.66 o
   1  24   0       13.68       35.05     16.67 o
 -13   1   1       18.68       -8.58     23.37 o
 -12   1   1       14.39       15.98     19.93 o
 -11   1   1      148.71      153.86     20.70 o
 -10   1   1       23.07        6.29     22.66 o
  -9   1   1      417.47      384.79     14.60 o
  -8   1   1     1542.32     1543.31     83.69 o
  -7   1   1       81.78       88.10     11.61 o
  -6   1   1     3668.85     3970.30     79.26 o
  -5   1   1       44.98       75.06      6.40 o
  -4   1   1     3789.98     4009.23    101.38 o
  -3   1   1    11687.21    13526.21    183.96 o
  -2   1   1      574.76      606.24      5.84 o
  -1   1   1    13208.53    15889.04    121.61 o
   1   1   1     2501.24     2664.02     28.83 o
   2   1   1     5565.97     5730.22     92.29 o
   3   1   1     7394.09     9158.32     43.17 o
   4   1   1     1681.83     1932.17     47.44 o
   5   1   1      154.05      178.77      7.70 o
   6   1   1        3.79       -8.09     10.31 o
   7   1   1      316.23      339.40     12.35 o
   8   1   1       59.66       69.50     10.18 o
   9   1   1      707.79      653.31     22.59 o
  10   1   1      363.62      367.06     17.08 o
  11   1   1        1.90        6.30     35.46 o
  12   1   1       98.09       86.83     16.38 o
 -13   2   1        1.63        7.69     21.49 o
 -12   2   1        6.38       31.44     15.12 o
 -11   2   1       27.18      -12.08     24.99 o
 -10   2   1        0.09      -16.76     16.76 o
  -9   2   1       46.79       25.53     12.25 o
  -8   2   1       67.98       93.32     10.91 o
  -7   2   1      384.53      379.27     32.31 o
  -6   2   1        1.47        4.62      8.95 o
  -5   2   1     2417.31     2597.80     65.57 o
  -4   2   1     1334.76     1352.06     13.47 o
  -3   2   1     1562.27     1977.32     32.27 o
  -2   2   1    27221.74    31664.66    345.82 o
  -1   2   1    12826.59    14898.07    174.50 o
   0   2   1      287.31      326.61      4.54 o
   1   2   1     3687.27     4249.54     37.43 o
   2   2   1     4425.85     4684.89     61.47 o
   3   2   1     1443.54     1679.80     18.21 o
   4   2   1        8.50        4.83      7.21 o
   5   2   1     1090.28     1177.27     15.16 o
   6   2   1      534.75      592.53     13.04 o
   7   2   1      400.46      446.14     12.96 o
   8   2   1      353.37      300.77     13.45 o
   9   2   1      241.46      255.10     14.57 o
  10   2   1        2.50        8.37     17.65 o
  11   2   1      222.12      243.48     24.17 o
  12   2   1       64.09       58.39     28.28 o
 -13   3   1       10.80       45.36     21.77 o
 -12   3   1        1.59       20.61     26.57 o
 -11   3   1       46.11       18.23     27.09 o
 -10   3   1       31.47       21.21     24.01 o
  -9   3   1       80.72       21.96     23.22 o
  -8   3   1        1.04       -2.00     16.78 o
  -7   3   1      138.88      142.19     13.80 o
  -6   3   1       17.14        0.00     13.80 o
  -5   3   1     2105.76     2470.88     29.14 o
  -4   3   1     2980.13     3666.16     37.76 o
  -3   3   1      101.06       70.98      6.22 o
  -2   3   1     2576.06     2951.70     82.82 o
  -1   3   1      766.92      780.21      7.10 o
   0   3   1    13899.93    14511.28    303.43 o
   1   3   1     2440.14     2673.87     54.94 o
   2   3   1     3485.13     3993.25     36.50 o
   3   3   1        1.80       -2.05      8.90 o
   4   3   1    10356.86    11506.61     80.75 o
   5   3   1      204.89      246.81     12.17 o
   6   3   1       42.68       59.54     11.42 o
   7   3   1      405.81      393.16     18.42 o
   8   3   1      497.16      526.35     21.26 o
   9   3   1      156.13      167.74     18.84 o
  10   3   1       19.98       22.52     17.30 o
  11   3   1      199.22      178.47     22.80 o
  12   3   1        4.98      -18.09     29.18 o
 -13   4   1       14.42      -30.86     30.86 o
 -12   4   1       79.26       78.88     23.26 o
 -11   4   1      140.36      119.91     21.21 o
 -10   4   1      458.90      446.26     25.18 o
  -9   4   1        6.29        3.54     13.80 o
  -8   4   1       13.87       -3.03     19.21 o
  -7   4   1       13.86      -13.10     16.41 o
  -6   4   1      327.83      319.82     14.87 o
  -5   4   1      909.03     1000.21     19.91 o
  -4   4   1       24.44       24.48      7.23 o
  -3   4   1      328.46      383.33      7.50 o
  -2   4   1     1982.39     2225.98     69.58 o
  -1   4   1        7.25       22.46      8.11 o
   0   4   1     1403.07     1209.33     15.85 o
   1   4   1     2227.69     2204.26     23.12 o
   2   4   1       40.03       64.80      6.29 o
   3   4   1     2344.69     2687.35     25.97 o
   4   4   1      335.16      292.92     12.21 o
   5   4   1      117.56      132.22     11.24 o
   6   4   1     2393.04     2446.50     33.80 o
   7   4   1      592.99      540.15     20.14 o
   8   4   1      113.56       95.81     15.48 o
   9   4   1      157.07      125.22     17.58 o
  10   4   1       73.34       24.24     25.64 o
  11   4   1        5.33        3.22     25.50 o
  12   4   1        6.89      -30.07     30.07 o
 -13   5   1       73.22       82.75     22.24 o
 -12   5   1      196.35      170.40     23.68 o
 -11   5   1      397.19      386.96     27.79 o
 -10   5   1        1.61       19.16     16.83 o
  -9   5   1       87.22       62.94     16.36 o
  -8   5   1      473.08      536.05     21.87 o
  -7   5   1      275.47      245.69     15.80 o
  -6   5   1      440.65      471.06     17.25 o
  -5   5   1       66.85       68.11      9.98 o
  -4   5   1     1002.32     1124.55     19.11 o
  -3   5   1      680.88      821.37     28.65 o
  -2   5   1     5259.51     5771.23    132.15 o
  -1   5   1    10841.13    10733.14    351.64 o
   2   5   1       98.10      143.97      7.46 o
   3   5   1      337.93      353.20     11.94 o
   4   5   1     1416.73     1478.45     22.84 o
   5   5   1     3523.71     3407.64     37.30 o
   6   5   1      113.14      109.65     12.35 o
   7   5   1     1009.89      985.11     26.57 o
   8   5   1        6.22      -19.35     19.35 o
   9   5   1       11.35       15.94     14.69 o
  10   5   1       56.05       48.58     17.76 o
  11   5   1        0.23       25.46     18.32 o
  12   5   1       43.90       -9.23     33.01 o
 -12   6   1        3.18       33.01     19.81 o
 -11   6   1       15.72       -7.13     20.28 o
 -10   6   1       32.75       49.56     17.25 o
  -9   6   1        0.03        6.15     20.14 o
  -8   6   1      345.41      393.72     20.51 o
  -7   6   1        6.36       10.72     11.42 o
  -6   6   1     1033.48     1025.67     23.92 o
  -5   6   1     1422.96     1416.96     24.90 o
  -4   6   1     1535.49     1458.69     22.47 o
  -3   6   1      165.91      171.04      6.43 o
  -2   6   1        0.37       -3.42      5.79 o
  -1   6   1       38.94       47.11      7.83 o
   0   6   1       20.50       12.50     12.28 o
   1   6   1      461.97      588.15     22.49 o
   2   6   1     8420.61     8747.60     64.43 o
   3   6   1      150.80      156.41      9.65 o
   4   6   1      243.38      231.61     12.12 o
   5   6   1      183.91      193.57     14.03 o
   6   6   1       22.00      -16.13     16.13 o
   7   6   1        9.19       21.31     12.87 o
   8   6   1        2.17        0.00     20.09 o
   9   6   1        3.37       -1.31     23.26 o
  10   6   1       58.06       76.18     20.98 o
  11   6   1       83.33      101.03     21.35 o
  12   6   1       27.29       61.96     20.28 o
 -12   7   1        7.57        5.45     28.67 o
 -11   7   1      423.30      430.73     27.37 o
 -10   7   1       86.33       74.41     19.39 o
  -9   7   1      323.07      379.08     21.26 o
  -8   7   1      296.93      332.13     19.44 o
  -7   7   1      283.89      283.64     17.76 o
  -6   7   1      902.21      923.94     24.10 o
  -5   7   1      407.38      408.50     15.80 o
  -4   7   1     1119.05     1104.65     20.98 o
  -3   7   1      846.14      802.95     15.01 o
  -2   7   1        0.04       -0.24      6.49 o
  -1   7   1      514.15      424.07      8.22 o
   0   7   1     5352.64     5422.20     35.36 o
   1   7   1     2145.37     2369.40     46.57 o
   2   7   1     3538.38     3269.65     33.19 o
   3   7   1     1973.69     1978.24     25.78 o
   4   7   1     4077.20     3898.47     38.65 o
   5   7   1     1915.74     1960.15     30.77 o
   6   7   1      296.24      335.91     16.50 o
   7   7   1     1276.30     1248.38     30.35 o
   8   7   1       15.18       -2.33     21.03 o
   9   7   1       72.60       71.70     17.67 o
  10   7   1      193.10      161.12     22.28 o
  11   7   1       11.29       13.61     29.00 o
  12   7   1       67.40       98.37     23.31 o
 -12   8   1      277.33      277.35     27.93 o
 -11   8   1        1.99      -23.26     28.67 o
 -10   8   1      176.59      170.49     20.19 o
  -9   8   1      256.23      218.42     20.98 o
  -8   8   1        0.18       13.75     18.46 o
  -7   8   1      597.09      554.75     21.63 o
  -6   8   1      716.29      703.47     21.96 o
  -5   8   1      179.99      138.47     13.19 o
  -4   8   1      290.16      313.71     13.47 o
  -3   8   1      220.94      228.73      8.30 o
  -2   8   1     1091.48     1182.88     13.99 o
  -1   8   1       16.17       17.47      4.72 o
   0   8   1     1491.50     1501.30     14.75 o
   1   8   1      101.66      170.74     13.96 o
   2   8   1     1557.93     1617.06     23.03 o
   3   8   1     2710.11     2555.69     30.49 o
   4   8   1      133.42      162.85     11.66 o
   5   8   1      129.71       86.53     12.77 o
   6   8   1      409.92      426.35     19.49 o
   7   8   1     1268.62     1292.81     30.40 o
   8   8   1        1.78       -6.06     20.42 o
   9   8   1      328.13      280.80     23.78 o
  10   8   1      241.29      248.26     23.59 o
  11   8   1       17.08       12.17     28.35 o
  12   8   1       22.13       15.57     30.30 o
 -12   9   1        7.96       -5.69     32.73 o
 -11   9   1        1.97        6.76     27.09 o
 -10   9   1       98.10       84.85     21.40 o
  -9   9   1       37.15       53.43     16.18 o
  -8   9   1      302.10      278.80     20.09 o
  -7   9   1      285.43      256.42     18.46 o
  -6   9   1      238.22      210.08     15.94 o
  -5   9   1      152.97      121.87     13.15 o
  -4   9   1     1494.85     1552.91     26.62 o
  -3   9   1     1300.65     1280.94     43.85 o
  -2   9   1      184.90      204.73     13.29 o
  -1   9   1     1239.45     1102.22     14.13 o
   0   9   1       42.15       34.39      5.67 o
   1   9   1        7.27       -3.17      7.29 o
   2   9   1     1737.38     1735.66     25.22 o
   3   9   1      857.69      829.25     20.14 o
   4   9   1     3056.79     2880.40     36.88 o
   5   9   1     1490.10     1390.81     28.91 o
   6   9   1        0.29       -7.88     18.32 o
   7   9   1       47.12       73.94     14.83 o
   8   9   1       87.02       92.17     16.78 o
   9   9   1      797.62      709.44     32.63 o
  10   9   1       44.58       81.40     19.35 o
  11   9   1        8.16       -5.36     29.32 o
 -12  10   1        5.36       31.14     21.35 o
 -11  10   1        1.47      -20.89     29.84 o
 -10  10   1        7.18       -1.59     28.39 o
  -9  10   1      110.75       74.36     18.88 o
  -8  10   1      244.49      219.12     19.72 o
  -7  10   1      210.13      190.54     17.62 o
  -6  10   1        1.49       23.36     11.56 o
  -5  10   1     1928.25     1853.62     32.54 o
  -4  10   1       13.63       10.40     10.58 o
  -3  10   1      863.02      816.91     30.02 o
  -2  10   1     1075.96     1119.62     16.08 o
  -1  10   1      170.77      165.65      7.79 o
   0  10   1       99.75       97.20      7.15 o
   1  10   1       76.74      105.50      7.17 o
   2  10   1     1704.34     1550.48     25.78 o
   3  10   1        0.32       16.36     10.49 o
   4  10   1      319.88      287.51     16.13 o
   5  10   1      175.37      171.43     15.66 o
   6  10   1       66.38       46.25     14.92 o
   7  10   1       97.06       75.62     16.60 o
   8  10   1       70.36       48.95     17.02 o
   9  10   1        1.67      -13.19     24.99 o
  10  10   1        7.11       -6.57     25.92 o
  11  10   1       32.04       11.05     30.63 o
 -11  11   1        9.00      -10.77     28.81 o
 -10  11   1       33.12       51.42     18.70 o
  -9  11   1        8.60       26.25     15.85 o
  -8  11   1       53.64       19.53     23.36 o
  -7  11   1      538.34      538.20     24.38 o
  -6  11   1       48.23       44.76     14.08 o
  -5  11   1      745.33      751.96     23.92 o
  -4  11   1      923.60      876.67     23.36 o
  -3  11   1      421.19      404.43     12.02 o
  -2  11   1       72.83       89.69      7.55 o
  -1  11   1        0.25       -9.18      9.18 o
   0  11   1      194.61      188.69      8.47 o
   1  11   1      884.91      794.84     21.35 o
   2  11   1      142.47      100.75     12.63 o
   3  11   1       46.10       65.22     12.12 o
   4  11   1       71.41       73.24     12.21 o
   5  11   1      133.31       98.18     15.39 o
   6  11   1      427.24      449.62     21.59 o
   7  11   1        6.39      -15.99     22.52 o
   8  11   1      454.27      521.74     25.27 o
   9  11   1      115.44      154.13     21.03 o
  10  11   1        8.02        6.85     27.46 o
  11  11   1        2.86      -31.14     31.14 o
 -11  12   1       14.77       18.51     30.30 o
 -10  12   1      482.05      411.25     30.02 o
  -9  12   1      395.41      390.08     25.27 o
  -8  12   1       11.06       33.43     16.22 o
  -7  12   1       36.51       49.98     14.78 o
  -6  12   1      373.24      363.69     19.81 o
  -5  12   1      111.73       79.63     14.83 o
  -4  12   1      575.52      487.05     19.35 o
  -3  12   1        2.90       -6.18     11.32 o
  -2  12   1       59.92       44.09      8.16 o
  -1  12   1      228.07      249.39     10.68 o
   0  12   1     1648.93     1533.97     19.25 o
   1  12   1      942.76      870.11     29.49 o
   2  12   1      531.62      541.46     18.79 o
   3  12   1     1505.05     1341.99     28.53 o
   4  12   1      491.74      439.97     19.63 o
   5  12   1      112.75      126.30     14.92 o
   6  12   1      287.60      237.68     18.88 o
   7  12   1      250.68      276.84     20.89 o
   8  12   1       10.42       26.62     17.58 o
   9  12   1      126.93       85.97     21.87 o
  10  12   1       84.49       37.25     22.98 o
  11  12   1       35.40       52.73     21.12 o
 -11  13   1       99.82       -5.73     37.34 o
 -10  13   1       99.59       72.03     23.36 o
  -9  13   1       55.77       12.68     29.37 o
  -8  13   1      423.98      416.61     25.50 o
  -7  13   1       69.72       73.75     16.83 o
  -6  13   1      422.36      400.62     22.94 o
  -5  13   1      156.86      164.15     17.53 o
  -4  13   1       12.14       20.05     11.42 o
  -3  13   1     1225.39     1093.14     18.87 o
  -2  13   1        2.40        1.30     11.38 o
  -1  13   1     1462.09     1399.55     19.61 o
   0  13   1        0.18        0.01     11.85 o
   1  13   1      451.66      467.91     12.89 o
   2  13   1     1207.89     1111.17     26.81 o
   3  13   1      142.84      156.97     15.20 o
   4  13   1     1294.16     1166.00     28.91 o
   5  13   1      685.04      630.65     23.92 o
   6  13   1      133.23      171.52     18.00 o
   7  13   1      127.67      143.17     18.09 o
   8  13   1      268.74      274.65     23.08 o
   9  13   1      182.09      139.54     24.24 o
  10  13   1      142.61      178.33     25.13 o
 -10  14   1        0.13      -30.82     30.82 o
  -9  14   1        0.51       18.18     27.41 o
  -8  14   1      179.50      174.69     22.01 o
  -7  14   1       41.50        2.80     25.55 o
  -6  14   1        3.96        2.52     20.93 o
  -5  14   1       98.35      113.80     16.08 o
  -4  14   1       28.11        3.26     19.11 o
  -3  14   1       44.78       41.01      9.20 o
  -2  14   1        0.93        4.60     20.91 o
  -1  14   1        0.01        7.55      9.89 o
   0  14   1      693.39      638.44     33.71 o
   1  14   1      161.02      125.13     18.60 o
   2  14   1       31.18       -2.00     19.35 o
   3  14   1      178.21      155.25     16.18 o
   4  14   1      416.35      433.53     21.59 o
   5  14   1      169.04      180.98     18.37 o
   6  14   1       49.33       39.67     16.78 o
   7  14   1       76.54       25.78     26.95 o
   8  14   1       12.25       25.22     19.11 o
   9  14   1        6.72       23.08     18.70 o
  10  14   1        3.45       19.07     28.67 o
 -10  15   1       54.21       50.30     21.68 o
  -9  15   1       11.97       12.12     27.23 o
  -8  15   1      519.11      520.29     28.95 o
  -7  15   1       57.68       45.46     17.72 o
  -6  15   1      180.11      161.64     20.42 o
  -5  15   1       13.89      -18.79     21.59 o
  -4  15   1       10.12       15.20     13.52 o
  -3  15   1      144.17      150.51     11.65 o
  -2  15   1      544.19      534.08     15.59 o
  -1  15   1      349.15      321.71     12.85 o
   0  15   1        2.62       19.89     14.01 o
   1  15   1      331.35      320.09     13.55 o
   2  15   1      555.91      526.63     22.38 o
   3  15   1       39.85       48.77     13.99 o
   4  15   1      461.83      462.58     22.38 o
   5  15   1       19.81       33.61     15.48 o
   6  15   1       92.13      121.96     16.60 o
   7  15   1       56.45       12.07     19.44 o
   8  15   1       33.38       21.45     28.35 o
   9  15   1        4.26       21.40     26.95 o
  10  15   1        0.48        9.88     32.50 o
 -10  16   1       33.13       20.75     22.80 o
  -9  16   1       14.69       34.41     19.11 o
  -8  16   1       16.61       16.55     27.37 o
  -7  16   1      121.65      139.35     20.79 o
  -6  16   1      192.08      195.11     21.12 o
  -5  16   1       66.41       62.80     17.58 o
  -4  16   1      359.47      376.65     21.82 o
  -3  16   1       92.17       93.68     12.45 o
  -2  16   1      233.06      226.31     17.16 o
  -1  16   1       10.82       23.72      9.21 o
   0  16   1       27.99       17.82     10.91 o
   1  16   1        6.57        1.14     13.75 o
   2  16   1       87.06      100.80     15.25 o
   3  16   1      125.71      132.92     18.23 o
   4  16   1      237.77      266.11     20.84 o
   5  16   1      324.38      341.45     23.03 o
   6  16   1       61.60       35.01     18.42 o
   7  16   1       79.83       85.83     20.79 o
   8  16   1        7.71      -27.09     27.09 o
   9  16   1       36.46       20.47     30.54 o
  -9  17   1        8.34        9.46     28.53 o
  -8  17   1        6.77       36.50     19.86 o
  -7  17   1        6.89       -3.26     26.76 o
  -6  17   1       11.05       -3.03     24.24 o
  -5  17   1        0.26       -5.69     24.01 o
  -4  17   1      155.81      163.08     19.49 o
  -3  17   1        1.53        8.19     14.11 o
  -2  17   1        0.02        9.76     10.53 o
  -1  17   1       18.02       34.60     10.30 o
   0  17   1        9.26       -5.02     16.69 o
   1  17   1      125.48      154.53     12.24 o
   2  17   1       30.32       54.59     14.97 o
   3  17   1      200.48      203.50     19.67 o
   4  17   1       47.53       50.82     17.25 o
   5  17   1       26.11       19.02     26.15 o
   6  17   1      103.95      105.78     20.61 o
   7  17   1       42.83       44.38     18.97 o
   8  17   1       74.94       64.24     20.75 o
   9  17   1        7.11       15.57     30.58 o
  -8  18   1       19.58        0.00     30.35 o
  -7  18   1       62.99       81.07     21.21 o
  -6  18   1        1.40      -26.81     26.81 o
  -5  18   1      178.77      194.83     20.93 o
  -4  18   1      342.24      351.57     24.85 o
  -3  18   1       33.41        3.60     19.98 o
  -2  18   1      157.21      139.70     13.29 o
  -1  18   1      249.23      276.24     15.03 o
   0  18   1      113.48      115.29     12.92 o
   1  18   1      818.53      793.29     21.13 o
   2  18   1      118.85      175.39     18.65 o
   3  18   1       64.11       82.05     17.95 o
   4  18   1       93.40      108.53     19.49 o
   5  18   1       25.25       27.23     19.16 o
   6  18   1      148.01      136.46     21.63 o
   7  18   1        1.01        8.81     18.93 o
   8  18   1      153.09      175.58     26.99 o
  -8  19   1        6.69       55.62     20.19 o
  -7  19   1       23.32       31.84     20.89 o
  -6  19   1      256.55      224.85     27.13 o
  -5  19   1      198.75      195.20     24.48 o
  -4  19   1      280.47      301.08     24.01 o
  -3  19   1      688.33      693.91     21.44 o
  -2  19   1        0.01      -17.06     17.06 o
  -1  19   1      306.31      330.55     16.45 o
   0  19   1       76.67       95.11     12.84 o
   1  19   1      104.70      125.41     14.38 o
   2  19   1      186.16      164.25     21.77 o
   3  19   1       22.04       45.74     18.00 o
   4  19   1        0.04       10.96     25.73 o
   5  19   1        1.18      -28.07     28.07 o
   6  19   1      102.26      109.79     22.94 o
   7  19   1       14.99        8.35     20.42 o
  -7  20   1        1.84       -3.82     31.80 o
  -6  20   1       16.06       31.56     19.49 o
  -5  20   1       48.13       44.57     20.42 o
  -4  20   1        5.32       -3.26     27.32 o
  -3  20   1      108.84      134.38     24.17 o
  -2  20   1       77.70       90.77     19.16 o
  -1  20   1       68.77       91.88     13.59 o
   0  20   1        6.52        8.87     25.90 o
   1  20   1       11.16        9.36     25.43 o
   2  20   1       95.19       76.69     21.68 o
   3  20   1       18.62       13.61     18.79 o
   4  20   1       25.12       31.61     19.58 o
   5  20   1        8.32       12.26     28.86 o
   6  20   1       86.28      115.11     21.35 o
   7  20   1        1.01        9.79     30.26 o
  -6  21   1       35.00      -33.38     33.38 o
  -5  21   1       61.63       95.34     21.49 o
  -4  21   1        6.54       15.66     23.92 o
  -3  21   1      204.42      258.66     17.12 o
  -2  21   1       82.42       65.64     13.92 o
  -1  21   1      222.32      226.28     17.09 o
   0  21   1      146.84      140.66     15.97 o
   1  21   1      155.95      154.04     15.72 o
   2  21   1      138.84      143.27     22.47 o
   3  21   1        0.27       11.94     27.13 o
   4  21   1       59.47       38.93     21.91 o
   5  21   1       64.76       45.55     23.45 o
   6  21   1       24.81       48.25     21.96 o
  -5  22   1       28.05       22.15     22.70 o
  -4  22   1       10.14      -25.87     29.60 o
  -3  22   1        1.88        3.71     19.37 o
  -2  22   1      117.22      142.62     19.11 o
  -1  22   1      214.85      254.80     17.43 o
   0  22   1       23.56       24.71     16.26 o
   1  22   1       98.99      116.19     23.45 o
   2  22   1      138.94      116.65     22.98 o
   3  22   1       11.93       21.77     27.41 o
   4  22   1       14.32       33.85     21.87 o
   5  22   1        0.04      -31.94     31.94 o
  -4  23   1       39.75      -29.46     35.48 o
  -3  23   1       10.30       14.99     17.13 o
  -2  23   1        1.38       35.56     15.25 o
  -1  23   1        0.29       -0.41     20.46 o
   0  23   1       86.93       96.56     16.39 o
   1  23   1      143.34      171.24     20.49 o
   2  23   1       20.45       26.34     21.35 o
   3  23   1       26.40      -19.30     33.19 o
  -1  24   1        1.56       12.11     21.04 o
   0  24   1       44.83       25.05     23.21 o
   1  24   1       63.62       98.10     16.49 o
 -13   0   2       88.53       91.80     22.75 o
 -12   0   2      195.92      135.81     24.57 o
 -11   0   2       17.93       25.69     17.72 o
 -10   0   2      644.22      658.99     27.51 o
  -9   0   2      546.65      523.28     23.40 o
  -8   0   2       17.79       23.22     12.45 o
  -7   0   2     1336.29     1431.32     27.27 o
  -6   0   2     9389.80    10612.32     88.21 o
  -5   0   2       82.31      112.54      9.09 o
  -4   0   2    24362.87    27812.84    345.18 o
  -3   0   2      507.95      707.66     23.92 o
  -2   0   2     5496.73     6729.60     96.39 o
  -1   0   2       10.58       10.68      2.42 o
   0   0   2    18699.77    16758.28    186.53 o
   1   0   2       83.55      124.25      5.45 o
   3   0   2     1716.27     1960.47     21.21 o
   4   0   2        1.22      -10.21     10.21 o
   5   0   2      158.24      211.94     12.17 o
   6   0   2     5562.32     5365.65     53.15 o
   7   0   2     3466.68     3590.68     44.76 o
   8   0   2      215.98      225.69     17.25 o
   9   0   2      977.76     1038.07     31.33 o
  10   0   2      287.53      301.45     23.45 o
  11   0   2        0.20        4.90     25.73 o
  12   0   2       33.56       25.78     31.66 o
 -13   1   2       33.44       24.24     33.89 o
 -12   1   2       17.16       27.71     15.71 o
 -11   1   2      211.26      235.44     15.27 o
 -10   1   2       79.04       98.59     12.59 o
  -9   1   2        0.60       17.79     13.63 o
  -8   1   2      465.76      494.72     20.49 o
  -7   1   2     1575.21     1579.55     43.40 o
  -6   1   2       15.57       16.70     14.13 o
  -5   1   2     3704.27     4240.05    118.72 o
  -4   1   2      228.25      227.86      6.15 o
  -3   1   2      929.91      980.21      7.85 o
  -2   1   2    14913.75    17899.66    171.07 o
  -1   1   2      326.34      267.51      2.75 o
   0   1   2     2625.37     2524.81     20.11 o
   1   1   2     4155.10     3936.43     45.13 o
   2   1   2      163.37      136.49      4.76 o
   3   1   2       23.09       26.96      4.65 o
   5   1   2      517.41      505.22     11.40 o
   6   1   2        8.12       30.93     11.59 o
   7   1   2      608.50      581.15     27.72 o
   8   1   2       57.35       61.92      9.73 o
   9   1   2      287.44      312.23     18.04 o
  10   1   2      171.32      188.67     14.83 o
  11   1   2      149.65      151.66     22.73 o
  12   1   2      129.09      128.50     27.65 o
 -13   2   2        0.22      -13.07     19.99 o
 -12   2   2        5.18       25.74     32.29 o
 -11   2   2       14.47       14.55     18.46 o
 -10   2   2      131.79      142.64     20.96 o
  -9   2   2      335.47      317.76     37.81 o
  -8   2   2      647.41      675.42     16.09 o
  -7   2   2      535.84      520.07     13.37 o
  -6   2   2       30.68       43.01      6.92 o
  -5   2   2       62.82       64.25      6.11 o
  -2   2   2     2135.75     2649.40     48.11 o
  -1   2   2      464.01      457.52      3.72 o
   1   2   2    11248.59    10436.09    174.95 o
   2   2   2     2718.28     3056.63     19.80 o
   3   2   2     5408.78     5694.42     47.16 o
   4   2   2       28.22       17.51      5.23 o
   5   2   2     4436.07     4546.42     37.74 o
   6   2   2     1070.75     1056.73     31.63 o
   7   2   2      429.00      441.66     34.73 o
   8   2   2      132.36      123.85     11.31 o
   9   2   2        0.25       -3.03     15.49 o
  10   2   2        0.23       11.23     30.89 o
  11   2   2       52.25       21.35     21.94 o
  12   2   2        0.26       25.09     16.43 o
 -13   3   2        0.32        5.64     29.05 o
 -12   3   2       40.90        6.71     29.28 o
 -11   3   2        2.99        0.00     27.51 o
 -10   3   2       12.00       18.14     15.20 o
  -9   3   2       12.09       -7.93     21.31 o
  -8   3   2      689.63      723.70     23.50 o
  -7   3   2     1588.65     1589.41     29.60 o
  -6   3   2     1194.91     1329.64     24.52 o
  -5   3   2      568.96      608.31     15.76 o
  -4   3   2        0.10       15.30      4.94 o
  -2   3   2      564.92      505.89     16.92 o
  -1   3   2     8682.75     8703.75    144.41 o
   0   3   2     4547.53     4825.65     91.05 o
   1   3   2      546.24      592.74     10.21 o
   2   3   2        4.69        9.88      5.55 o
   3   3   2      700.75      759.32     14.87 o
   4   3   2     1173.22     1037.93     19.11 o
   5   3   2     1120.46     1237.24     23.26 o
   6   3   2      800.87      745.33     21.17 o
   7   3   2      248.75      239.45     16.92 o
   8   3   2      132.08      135.90     16.22 o
   9   3   2      303.84      356.65     21.40 o
  10   3   2       10.94      -11.66     27.27 o
  11   3   2       63.37       75.15     21.49 o
  12   3   2       21.58       -7.46     33.01 o
 -13   4   2       14.44       -5.73     32.17 o
 -12   4   2        1.00       10.21     25.64 o
 -11   4   2       66.39       46.29     20.00 o
 -10   4   2        3.06       -1.31     23.40 o
  -9   4   2       91.83       97.76     15.76 o
  -8   4   2       14.04       32.31     13.05 o
  -7   4   2        7.18        3.40     15.66 o
  -6   4   2      333.09      313.90     14.73 o
  -5   4   2     2006.35     2118.10     27.13 o
  -4   4   2      673.23      699.09     44.59 o
  -3   4   2     4931.32     5433.15    225.58 o
  -2   4   2     2491.65     2413.46     56.95 o
  -1   4   2       85.61       97.20      4.22 o
   0   4   2    12343.50    12162.68    219.47 o
   1   4   2     1872.81     1687.88     17.16 o
   2   4   2      107.86      114.92      7.04 o
   3   4   2        0.16        5.73      8.30 o
   4   4   2        0.06        2.33     11.33 o
   5   4   2       11.48       16.08      9.32 o
   6   4   2      100.74      115.48     13.33 o
   7   4   2      999.33     1065.81     26.85 o
   8   4   2      893.87      856.06     27.37 o
   9   4   2       42.01       58.79     15.52 o
  10   4   2      461.22      507.38     26.62 o
  11   4   2       80.75       71.80     21.26 o
  12   4   2       46.10       82.75     21.21 o
 -13   5   2       59.00       65.55     23.17 o
 -12   5   2       45.31       20.65     31.00 o
 -11   5   2      150.53      120.56     21.73 o
 -10   5   2      267.19      292.78     22.05 o
  -9   5   2        0.91       15.76     13.99 o
  -8   5   2       49.82       82.61     13.80 o
  -7   5   2        5.93       -2.66     16.69 o
  -6   5   2      229.68      274.83     14.31 o
  -5   5   2      302.99      401.50     14.08 o
  -4   5   2      356.55      421.11     27.83 o
  -3   5   2       72.24       94.13      5.48 o
  -2   5   2     4666.10     4971.04    113.90 o
  -1   5   2     3500.21     3577.95     29.46 o
   0   5   2     1090.81     1092.06     10.22 o
   1   5   2      196.98      149.98      7.60 o
   2   5   2      111.28      113.48      7.55 o
   3   5   2       13.28       34.13      7.69 o
   4   5   2      114.05      139.54     10.63 o
   5   5   2      459.79      462.95     16.46 o
   6   5   2     1836.77     1767.27     30.58 o
   7   5   2       57.38       39.81     14.36 o
   8   5   2      352.69      338.47     20.51 o
   9   5   2       99.75      111.89     17.81 o
  10   5   2        0.47      -11.98     27.09 o
  11   5   2       72.69       -3.40     30.63 o
  12   5   2       29.26       18.97     28.16 o
 -13   6   2       45.17       35.20     22.33 o
 -12   6   2      120.15       99.72     22.80 o
 -11   6   2      332.05      299.78     24.99 o
 -10   6   2        1.69       20.47     22.05 o
  -9   6   2      817.03      770.70     27.74 o
  -8   6   2      238.74      237.96     16.83 o
  -7   6   2      230.23      245.83     15.99 o
  -6   6   2       56.54       82.29     12.03 o
  -5   6   2     2489.02     2590.47     31.94 o
  -4   6   2     1260.66     1362.93     67.09 o
  -3   6   2      127.30      136.88      6.31 o
  -2   6   2     1384.34     1257.69     43.03 o
  -1   6   2     3519.60     3330.02     48.39 o
   0   6   2     1190.32     1292.82     12.49 o
   1   6   2     4237.14     4009.71     36.64 o
   2   6   2      203.63      177.95      9.60 o
   3   6   2       42.85       47.46      8.02 o
   4   6   2     2272.45     2258.80     29.42 o
   5   6   2      979.63      886.41     22.10 o
   6   6   2        0.67      -16.08     16.08 o
   7   6   2       44.82       44.15     14.69 o
   8   6   2       12.13       15.99     14.08 o
   9   6   2       18.27       33.61     15.39 o
  10   6   2        0.99       19.81     17.25 o
  11   6   2       68.24       30.12     21.77 o
  12   6   2       13.12       13.47     31.00 o
 -12   7   2       46.65       58.84     20.84 o
 -11   7   2       14.37      -27.74     27.74 o
 -10   7   2        3.49       32.31     17.11 o
  -9   7   2       29.88        8.62     23.40 o
  -8   7   2      280.09      293.39     19.02 o
  -7   7   2        4.19      -10.44     16.64 o
  -6   7   2      407.49      413.39     17.48 o
  -5   7   2       32.49       41.12      9.56 o
  -4   7   2      246.78      252.10      8.58 o
  -3   7   2      193.93      194.16     16.39 o
  -2   7   2       23.81       16.50      4.73 o
  -1   7   2      458.36      611.17      9.54 o
   0   7   2     5742.33     5694.07     45.06 o
   1   7   2      964.20      973.17     16.83 o
   2   7   2     3128.90     3276.31     34.17 o
   3   7   2      986.23     1035.27     19.95 o
   4   7   2      747.42      763.70     19.39 o
   5   7   2      798.74      816.57     21.35 o
   6   7   2      199.95      182.66     15.76 o
   7   7   2      278.39      302.43     19.25 o
   8   7   2       43.37       21.91     22.75 o
   9   7   2       21.36       15.20     25.04 o
  10   7   2        3.72        7.79     26.67 o
  11   7   2        4.48       19.30     28.77 o
  12   7   2        9.98      -32.22     32.22 o
 -12   8   2       54.92       -5.45     33.24 o
 -11   8   2       15.25       14.55     26.11 o
 -10   8   2      121.98      103.27     19.53 o
  -9   8   2      558.94      609.48     25.87 o
  -8   8   2        0.03        4.52     19.07 o
  -7   8   2      363.31      424.07     19.91 o
  -6   8   2       19.31        8.76     15.76 o
  -5   8   2        7.63      -11.47     14.69 o
  -4   8   2      694.06      659.09     18.90 o
  -3   8   2      246.71      243.05     12.05 o
  -2   8   2      695.90      730.66     11.52 o
  -1   8   2       79.23       64.43      5.65 o
   0   8   2      168.59      161.22      6.67 o
   1   8   2      132.99      133.06      9.28 o
   2   8   2        0.10        5.31     10.63 o
   3   8   2     1419.99     1343.63     23.45 o
   4   8   2      283.93      266.39     13.52 o
   5   8   2      373.74      394.00     17.53 o
   6   8   2      294.09      355.02     18.46 o
   7   8   2       90.97       94.45     15.39 o
   8   8   2        0.35       -1.26     19.95 o
   9   8   2      367.71      322.85     24.43 o
  10   8   2       13.04      -27.51     27.51 o
  11   8   2       75.58       94.97     21.59 o
 -12   9   2       93.95       96.23     22.80 o
 -11   9   2        0.50      -16.78     26.71 o
 -10   9   2      263.50      260.47     23.73 o
  -9   9   2        2.25      -22.89     22.89 o
  -8   9   2        0.09       10.58     18.51 o
  -7   9   2       45.35       45.27     13.52 o
  -6   9   2      458.89      460.34     19.35 o
  -5   9   2       70.04       28.16     11.84 o
  -4   9   2      493.11      504.32     25.53 o
  -3   9   2     2130.70     2149.61     41.40 o
  -2   9   2     4132.50     3916.57    119.89 o
  -1   9   2      260.58      263.10     13.19 o
   0   9   2       91.31       97.72      6.26 o
   1   9   2       44.03       41.54      7.79 o
   2   9   2        2.47       -9.14     12.59 o
   3   9   2       47.40       53.80     11.33 o
   4   9   2     2013.54     1805.22     30.72 o
   5   9   2        5.59      -17.44     17.44 o
   6   9   2      786.61      747.85     24.94 o
   7   9   2       60.32       41.26     15.76 o
   8   9   2      106.30       92.59     17.62 o
   9   9   2      124.45       99.54     21.73 o
  10   9   2        6.10       27.23     18.00 o
  11   9   2        8.51        3.68     29.93 o
 -12  10   2        3.21        1.91     21.49 o
 -11  10   2      236.79      204.57     24.90 o
 -10  10   2      544.25      535.21     28.67 o
  -9  10   2       10.96       26.67     15.11 o
  -8  10   2      758.95      783.75     27.69 o
  -7  10   2       12.98       -1.07     18.56 o
  -6  10   2       55.27       14.73     18.42 o
  -5  10   2       93.74       99.26     13.05 o
  -4  10   2      519.38      553.19     14.99 o
  -3  10   2      807.23      770.82     13.97 o
  -2  10   2      121.59       99.17     14.80 o
  -1  10   2      658.08      636.10     17.30 o
   0  10   2      735.47      712.47     13.15 o
   1  10   2       12.03        9.70      9.09 o
   2  10   2     1253.53     1173.04     23.40 o
   3  10   2      180.08      135.48     13.05 o
   4  10   2      622.55      619.08     20.37 o
   5  10   2      564.62      613.12     21.63 o
   6  10   2      531.63      508.31     22.10 o
   7  10   2        7.46        1.21     20.84 o
   8  10   2      676.97      595.96     27.51 o
   9  10   2      124.42      106.67     21.49 o
  10  10   2       38.80       74.73     20.33 o
  11  10   2       39.63       24.48     21.59 o
 -12  11   2        7.87       33.15     22.24 o
 -11  11   2        5.34       -8.90     31.80 o
 -10  11   2      114.63       74.03     21.87 o
  -9  11   2       91.88       92.64     19.25 o
  -8  11   2       29.78        5.17     24.99 o
  -7  11   2      107.60       97.90     16.27 o
  -6  11   2      206.14      177.58     16.55 o
  -5  11   2        3.46        7.51     17.34 o
  -4  11   2      235.88      233.18     10.84 o
  -3  11   2       24.53       29.84      7.38 o
  -2  11   2       64.21       64.67      7.37 o
  -1  11   2      811.50      736.96     19.28 o
   0  11   2      991.14      889.59     15.10 o
   1  11   2     3699.24     3637.16     39.26 o
   2  11   2       40.09       10.26     12.07 o
   3  11   2     2595.94     2536.39     36.27 o
   4  11   2        2.28       19.86     11.61 o
   5  11   2      254.70      201.03     16.88 o
   6  11   2      138.28      139.02     17.25 o
   7  11   2      786.77      753.26     28.11 o
   8  11   2       17.44       -2.80     27.37 o
   9  11   2        0.04      -18.97     27.41 o
  10  11   2       46.33       44.71     21.21 o
  11  11   2       19.95       45.50     21.73 o
 -11  12   2      121.13      106.62     25.32 o
 -10  12   2       34.84       49.56     18.65 o
  -9  12   2      150.83      169.24     20.65 o
  -8  12   2       19.85       42.15     15.76 o
  -7  12   2      309.34      317.49     20.51 o
  -6  12   2      176.13      162.43     16.04 o
  -5  12   2       87.92       85.69     13.71 o
  -4  12   2      370.13      382.00     17.88 o
  -3  12   2       35.40       40.86     13.50 o
  -2  12   2      514.60      462.28     23.33 o
  -1  12   2       27.60       36.58     11.03 o
   0  12   2     1155.16     1028.43     16.68 o
   1  12   2     1729.87     1532.91     28.30 o
   2  12   2        9.40       -6.01     15.62 o
   3  12   2       45.85       49.70     13.43 o
   4  12   2      220.02      180.89     16.64 o
   5  12   2       36.94       14.08     19.86 o
   6  12   2      129.14      119.16     16.41 o
   7  12   2       38.79       33.33     16.92 o
   8  12   2       35.57       -5.83     25.87 o
   9  12   2        0.57       -1.63     25.73 o
  10  12   2        7.16        0.00     29.09 o
 -11  13   2       26.22       44.71     22.56 o
 -10  13   2       93.62       84.90     22.01 o
  -9  13   2      211.54      198.33     21.45 o
  -8  13   2       18.69       32.08     17.67 o
  -7  13   2        0.02        1.31     22.66 o
  -6  13   2       18.26       18.93     14.73 o
  -5  13   2        7.96      -16.08     19.77 o
  -4  13   2       46.96       57.23     16.06 o
  -3  13   2      878.09      807.02     23.82 o
  -2  13   2       10.73       19.80      9.81 o
  -1  13   2     2715.21     2548.50     25.89 o
   0  13   2     1623.41     1522.46     20.54 o
   1  13   2      159.79      163.22     13.89 o
   2  13   2       60.58       63.68     13.71 o
   3  13   2       18.69       31.98     11.28 o
   4  13   2        0.23       -1.07     18.74 o
   5  13   2        1.43        1.17     19.58 o
   6  13   2       95.25      120.19     16.36 o
   7  13   2       25.65       43.40     17.16 o
   8  13   2       35.43       48.02     17.76 o
   9  13   2       45.45       27.32     27.97 o
  10  13   2        3.62        5.64     30.30 o
 -11  14   2       32.75       45.32     21.68 o
 -10  14   2        0.54      -19.63     30.35 o
  -9  14   2       77.87       85.78     20.00 o
  -8  14   2      143.21      137.07     21.68 o
  -7  14   2        2.08      -13.66     23.96 o
  -6  14   2        2.07        5.04     19.63 o
  -5  14   2      389.38      429.90     21.40 o
  -4  14   2      227.73      234.58     12.64 o
  -3  14   2      691.58      651.31     17.18 o
  -2  14   2     1445.50     1431.75     21.59 o
  -1  14   2      804.47      711.25     16.05 o
   0  14   2       13.21        3.85     12.34 o
   1  14   2     1309.89     1135.04     28.02 o
   2  14   2     1353.94     1239.80     29.37 o
   3  14   2        4.36      -14.97     18.65 o
   4  14   2      442.63      461.36     22.47 o
   5  14   2       76.42       83.83     17.02 o
   6  14   2       54.12       60.33     15.66 o
   7  14   2       11.16       43.40     17.16 o
   8  14   2        0.01      -28.07     28.07 o
   9  14   2        9.11       10.68     29.51 o
  10  14   2        1.43      -27.18     33.19 o
 -10  15   2       35.81       51.24     21.54 o
  -9  15   2       18.23       -6.76     28.53 o
  -8  15   2       55.71       40.93     19.72 o
  -7  15   2       14.46       34.59     16.36 o
  -6  15   2       61.71       46.67     17.44 o
  -5  15   2        0.28        4.94     20.70 o
  -4  15   2        0.03       11.63     11.03 o
  -3  15   2      119.27      118.26     11.23 o
  -2  15   2        1.23       -0.41     15.27 o
  -1  15   2        8.14       19.15     10.45 o
   0  15   2       27.58       34.10     11.45 o
   1  15   2     1086.14     1051.31     28.25 o
   2  15   2       71.57       59.26     14.17 o
   3  15   2      761.56      711.81     25.69 o
   4  15   2      209.13      181.26     19.11 o
   5  15   2        0.01       -5.22     21.91 o
   6  15   2       43.84       41.12     17.67 o
   7  15   2       15.56       12.35     19.30 o
   8  15   2       39.21       48.39     20.89 o
   9  15   2      112.14      122.19     23.54 o
 -10  16   2        3.18       13.57     30.49 o
  -9  16   2        1.59       19.49     18.23 o
  -8  16   2        8.57       -3.31     26.81 o
  -7  16   2       13.94       10.68     25.36 o
  -6  16   2       36.35       45.32     16.69 o
  -5  16   2      613.84      589.34     27.32 o
  -4  16   2       22.58       29.22     16.71 o
  -3  16   2      553.45      546.44     23.64 o
  -2  16   2      138.47      141.15     11.78 o
  -1  16   2       30.34       20.41      9.94 o
   0  16   2      126.07      156.10     10.94 o
   1  16   2      335.16      317.54     19.86 o
   2  16   2       92.50       86.39     15.76 o
   3  16   2      792.29      768.60     27.97 o
   4  16   2       11.95       28.21     15.62 o
   5  16   2      342.57      300.01     22.84 o
   6  16   2        0.27        1.49     24.66 o
   7  16   2      234.27      266.86     24.52 o
   8  16   2       54.90       81.26     20.14 o
   9  16   2       54.16       -3.87     35.57 o
  -9  17   2        2.77      -14.83     30.35 o
  -8  17   2      170.95      180.98     24.38 o
  -7  17   2       68.72       73.99     19.81 o
  -6  17   2       37.52       80.42     18.14 o
  -5  17   2      421.26      435.72     24.90 o
  -4  17   2      452.22      441.22     17.54 o
  -3  17   2       42.62       49.61     11.52 o
  -2  17   2      314.25      285.07     27.65 o
  -1  17   2        5.87        9.40     24.22 o
   0  17   2        0.70       16.48     10.84 o
   1  17   2       80.34       88.25     15.71 o
   2  17   2        5.97       33.10     14.59 o
   3  17   2       73.80       70.21     17.30 o
   4  17   2      221.30      205.97     21.17 o
   5  17   2       50.22       76.37     17.02 o
   6  17   2        3.77       -1.59     25.41 o
   7  17   2       32.10       46.95     19.53 o
   8  17   2       23.42       32.96     20.28 o
  -9  18   2       12.04       16.50     21.12 o
  -8  18   2       18.68       31.10     20.61 o
  -7  18   2      178.30      170.82     23.96 o
  -6  18   2       60.05       93.34     19.58 o
  -5  18   2        5.97        0.00     18.37 o
  -4  18   2      323.66      331.46     16.53 o
  -3  18   2       35.64       -9.18     22.26 o
  -2  18   2       63.32       60.13     12.07 o
  -1  18   2      130.15      129.71     12.61 o
   0  18   2       41.38       46.83     11.67 o
   1  18   2      193.53      196.00     20.42 o
   2  18   2      104.01      128.53     18.37 o
   3  18   2      262.08      255.21     21.40 o
   4  18   2       70.22       55.29     19.02 o
   5  18   2      135.59      125.50     21.17 o
   6  18   2      126.82      103.87     21.87 o
   7  18   2        3.01      -31.84     31.84 o
   8  18   2       50.25       34.50     35.48 o
  -8  19   2       74.11       59.68     22.42 o
  -7  19   2       73.00       66.39     22.15 o
  -6  19   2       81.11       77.81     22.05 o
  -5  19   2      183.89      196.42     22.80 o
  -4  19   2        4.60       21.41     27.48 o
  -3  19   2        2.81        8.07     13.58 o
  -2  19   2        0.19       12.21     16.05 o
  -1  19   2        0.06        7.72     16.61 o
   0  19   2      142.85      103.27     13.83 o
   1  19   2      446.36      468.82     26.34 o
   2  19   2        4.75        2.94     24.43 o
   3  19   2       27.67      -24.24     26.57 o
   4  19   2       29.39       56.51     18.28 o
   5  19   2       41.82       57.06     19.49 o
   6  19   2       69.61       66.39     21.63 o
   7  19   2       18.42       21.73     22.28 o
  -7  20   2      140.87      121.22     26.39 o
  -6  20   2      156.23      137.07     23.87 o
  -5  20   2       82.95       80.65     20.89 o
  -4  20   2       90.43       93.45     14.62 o
  -3  20   2      559.91      589.54     21.33 o
  -2  20   2       44.25       59.77     13.70 o
  -1  20   2      549.07      546.98     20.08 o
   0  20   2        1.20       -1.79     14.92 o
   1  20   2       47.09       66.53     18.79 o
   2  20   2       31.71       21.96     27.27 o
   3  20   2       61.84       70.35     20.42 o
   4  20   2        2.78      -23.68     25.78 o
   5  20   2       55.54       75.39     21.96 o
   6  20   2      116.74      115.85     24.52 o
  -6  21   2        6.57       18.93     30.96 o
  -5  21   2       67.48       35.15     22.38 o
  -4  21   2        3.88       38.58     14.73 o
  -3  21   2        9.02        6.61     16.16 o
  -2  21   2       26.24      -20.76     20.76 o
  -1  21   2      128.46      170.89     23.10 o
   0  21   2        1.49       24.16     15.74 o
   1  21   2        1.05      -25.60     25.60 o
   2  21   2        3.37       16.74     27.37 o
   3  21   2        8.15       46.53     18.42 o
   4  21   2        7.53      -14.41     30.40 o
   5  21   2        8.89       -1.86     30.77 o
   6  21   2        0.98       -1.96     29.70 o
  -5  22   2       41.80       43.96     23.03 o
  -4  22   2       84.29      112.44     15.51 o
  -3  22   2        5.39       26.05     13.96 o
  -2  22   2       59.65       77.46     14.19 o
  -1  22   2       24.74       35.72     13.70 o
   0  22   2      147.52      147.94     16.17 o
   1  22   2       43.65       82.99     20.61 o
   2  22   2       92.89      101.59     22.70 o
   3  22   2       48.63       42.15     22.52 o
   4  22   2        0.83        0.00     29.18 o
  -4  23   2       42.37       31.37     17.72 o
  -3  23   2        6.91        7.66     27.55 o
  -2  23   2        2.06        2.72     19.77 o
  -1  23   2       62.76       69.13     15.87 o
   0  23   2       26.92       38.02     15.74 o
   1  23   2        7.46      -27.93     30.77 o
   2  23   2        0.42        9.46     28.95 o
   3  23   2        0.86       37.95     20.00 o
  -1  24   2       14.79       24.06     17.02 o
   0  24   2       20.23       14.43     22.51 o
   1  24   2       22.75      -13.85     31.75 o
 -13   1   3      172.59      152.62     18.21 o
 -12   1   3      130.63      133.06     15.79 o
 -11   1   3      207.15      219.58     15.43 o
 -10   1   3      310.31      307.55     15.17 o
  -9   1   3      564.68      570.11     16.51 o
  -8   1   3      800.22      838.86     26.20 o
  -7   1   3      193.68      206.96     10.20 o
  -6   1   3      473.45      569.88     11.75 o
  -5   1   3      741.75      915.98      8.86 o
  -4   1   3     3690.34     4617.66     55.38 o
  -2   1   3    17330.16    20481.22     59.23 o
  -1   1   3     7738.60     7951.34     62.64 o
   0   1   3    10649.15    10824.30    131.36 o
   1   1   3      879.91      929.69      8.83 o
   2   1   3      260.35      264.93     14.71 o
   3   1   3     1238.02     1072.08     53.94 o
   4   1   3       54.23       54.42      8.83 o
   5   1   3     1122.74     1185.70     16.37 o
   6   1   3      157.23      158.34      9.92 o
   7   1   3      118.49      129.86     14.97 o
   8   1   3        4.07       14.62     13.85 o
   9   1   3        3.91        9.32     13.11 o
  10   1   3       11.01      -18.46     18.46 o
  11   1   3        9.41      -24.54     39.63 o
  12   1   3        0.02      -29.02     29.02 o
 -13   2   3       87.83       93.91     16.47 o
 -12   2   3       16.92       -3.05     26.18 o
 -11   2   3      909.65      919.58     23.57 o
 -10   2   3      172.14      158.29     13.89 o
  -9   2   3      181.74      182.82     12.82 o
  -8   2   3      896.72     1008.95     38.07 o
  -7   2   3     1194.90     1204.85     19.46 o
  -6   2   3      358.85      424.01     14.57 o
  -5   2   3     1354.67     1482.11     11.21 o
  -4   2   3       57.13       58.25      3.69 o
  -1   2   3     4548.93     4798.69     17.68 o
   0   2   3     1451.89     1406.22     32.87 o
   1   2   3      165.19      164.70     11.56 o
   2   2   3       46.99       62.35      4.38 o
   3   2   3      262.85      260.32     11.66 o
   4   2   3       11.87       -3.92     13.64 o
   5   2   3     5336.94     5510.75    158.23 o
   6   2   3     1249.31     1213.74     55.46 o
   7   2   3      552.69      565.27     15.13 o
   8   2   3      348.69      366.23     14.51 o
   9   2   3      392.21      403.18     17.04 o
  10   2   3       32.16       11.96     18.38 o
  11   2   3      306.79      332.55     19.40 o
  12   2   3       22.02       31.19     27.79 o
 -13   3   3        0.05       12.96     30.16 o
 -12   3   3       20.88       16.36     29.65 o
 -11   3   3      143.35      138.05     20.70 o
 -10   3   3       61.11       80.28     16.32 o
  -9   3   3      375.18      399.96     20.93 o
  -8   3   3      824.72      784.03     24.20 o
  -7   3   3     1079.29     1168.80     24.94 o
  -6   3   3     7393.39     7935.18     77.67 o
  -5   3   3     1717.26     2052.89     45.85 o
  -4   3   3      788.11      901.84     28.72 o
  -3   3   3      211.42      213.95     13.68 o
  -2   3   3     1759.93     2056.88     28.09 o
  -1   3   3     7285.78     7511.23     52.96 o
   0   3   3     6565.82     6163.66     40.09 o
   1   3   3     3428.85     3338.65     33.24 o
   4   3   3     1987.68     1917.72     25.97 o
   5   3   3     1131.91     1118.26     22.70 o
   6   3   3      108.43      137.53     13.19 o
   7   3   3     1145.27     1097.93     28.07 o
   8   3   3      150.75      165.83     16.74 o
   9   3   3      489.15      517.31     25.87 o
  10   3   3      736.98      747.95     32.12 o
  11   3   3       23.13        8.53     30.12 o
  12   3   3       67.26       83.36     22.33 o
 -13   4   3       50.25       43.03     22.42 o
 -12   4   3        8.38      -18.23     28.16 o
 -11   4   3       19.17       -8.76     25.87 o
 -10   4   3        6.82      -11.56     21.45 o
  -9   4   3       67.44       68.02     15.57 o
  -8   4   3      154.22      168.12     16.13 o
  -7   4   3       71.78      118.51     12.12 o
  -6   4   3      414.17      414.09     15.90 o
  -5   4   3      105.69      151.11     18.67 o
  -4   4   3      212.24      307.31     24.17 o
  -1   4   3        0.17        0.51      4.05 o
   0   4   3     7834.28     8587.13     51.56 o
   1   4   3      926.34      840.44     13.47 o
   2   4   3       37.24       57.11      6.62 o
   3   4   3     1970.94     1992.55     24.38 o
   4   4   3     1618.66     1750.72     25.22 o
   5   4   3      105.14       59.95     11.66 o
   6   4   3       10.67       18.28     10.86 o
   7   4   3      114.16       98.70     14.83 o
   8   4   3       25.85       29.84     14.03 o
   9   4   3       50.22       53.61     18.28 o
  10   4   3       41.82       68.63     19.11 o
  11   4   3       37.75       39.67     19.44 o
  12   4   3        6.50      -17.20     31.24 o
 -13   5   3      108.09      117.44     23.73 o
 -12   5   3       15.16       15.94     19.21 o
 -11   5   3       41.93       28.25     19.39 o
 -10   5   3       36.93       46.39     14.83 o
  -9   5   3      178.10      154.50     18.46 o
  -8   5   3      228.83      254.83     17.62 o
  -7   5   3      673.28      663.56     21.17 o
  -6   5   3     1075.25     1096.35     22.80 o
  -5   5   3     3686.15     3960.81    129.51 o
  -4   5   3      891.64     1149.17     64.50 o
  -3   5   3     2968.65     3332.83    101.07 o
  -2   5   3     2143.25     2652.89     50.30 o
   0   5   3     3660.29     3837.26     37.76 o
   1   5   3    25366.35    27098.03    105.41 o
   2   5   3     1879.16     1987.37     22.70 o
   3   5   3     1283.92     1289.59     20.70 o
   4   5   3     1811.57     1790.44     26.39 o
   5   5   3      581.29      568.50     18.46 o
   6   5   3      155.20      159.17     14.69 o
   7   5   3     1312.23     1443.44     31.84 o
   8   5   3      618.49      602.35     25.04 o
   9   5   3      181.11      182.71     19.58 o
  10   5   3      158.89      201.22     21.07 o
  11   5   3       26.34       47.09     19.91 o
  12   5   3        0.08      -25.13     29.88 o
 -13   6   3       19.16        0.00     33.29 o
 -12   6   3        0.68      -11.94     28.30 o
 -11   6   3      383.98      365.28     26.15 o
 -10   6   3      514.64      507.66     26.06 o
  -9   6   3       34.69       40.09     15.15 o
  -8   6   3       51.94       68.81     13.75 o
  -7   6   3       60.63       56.74     10.77 o
  -6   6   3        0.79        1.54     13.66 o
  -5   6   3      127.42      179.94      8.27 o
  -4   6   3      652.88      760.17     26.81 o
  -3   6   3       51.83       60.16      5.36 o
  -2   6   3     5206.13     5737.92    131.80 o
  -1   6   3      368.52      428.95     12.70 o
   0   6   3      153.21      119.96      7.65 o
   1   6   3      351.28      282.20     10.35 o
   2   6   3      186.91      147.79      9.14 o
   3   6   3     1314.80     1200.41     21.07 o
   4   6   3     1636.83     1662.94     26.57 o
   5   6   3     1665.99     1571.74     28.07 o
   6   6   3      490.68      490.36     20.51 o
   7   6   3        7.54      -13.75     13.75 o
   8   6   3      144.54      159.21     17.11 o
   9   6   3       84.81       83.55     18.23 o
  10   6   3        3.74       23.64     18.42 o
  11   6   3        0.38       34.55     18.60 o
 -13   7   3       70.42       76.23     23.92 o
 -12   7   3       88.36       88.67     22.24 o
 -11   7   3       20.48       13.99     25.69 o
 -10   7   3      212.85      195.90     20.93 o
  -9   7   3      188.88      150.54     19.02 o
  -8   7   3      829.80      752.75     25.46 o
  -7   7   3      190.33      191.15     15.39 o
  -6   7   3      659.75      641.09     19.81 o
  -5   7   3     1640.89     1708.11     48.11 o
  -4   7   3      916.42      899.68     47.04 o
  -3   7   3     1703.90     1789.16     28.44 o
  -2   7   3       71.22       46.02      5.41 o
  -1   7   3        2.00       -6.46      6.46 o
   0   7   3      381.17      321.55     11.00 o
   1   7   3      114.65       91.28      8.90 o
   2   7   3       60.48       23.22      8.35 o
   3   7   3     1112.44     1121.29     21.26 o
   4   7   3       33.65       12.45     14.08 o
   5   7   3       42.35       59.21     11.52 o
   6   7   3      210.08      196.14     15.29 o
   7   7   3      286.73      262.48     18.46 o
   8   7   3       47.69       45.36     15.71 o
   9   7   3       37.15       44.94     16.74 o
  10   7   3        1.92       19.30     27.60 o
  11   7   3       54.85       69.47     21.87 o
 -12   8   3      186.18      211.47     25.64 o
 -11   8   3        4.43      -27.83     27.83 o
 -10   8   3      103.26       12.68     29.37 o
  -9   8   3       35.97       47.04     16.22 o
  -8   8   3       28.62       38.23     13.94 o
  -7   8   3       68.73       76.18     13.80 o
  -6   8   3      186.64      185.69     14.27 o
  -5   8   3      617.76      627.60     18.37 o
  -4   8   3       45.89       56.66      8.25 o
  -3   8   3     4214.39     4524.89    113.92 o
  -2   8   3     6815.83     6828.17    152.96 o
  -1   8   3     1415.86     1558.94     15.33 o
   0   8   3     2393.80     2321.46     26.20 o
   1   8   3      634.55      576.99     15.01 o
   2   8   3     1720.26     1644.24     24.43 o
   3   8   3     1520.65     1467.83     25.08 o
   4   8   3      300.58      295.53     14.69 o
   5   8   3       62.53       64.15     11.84 o
   6   8   3       37.90       62.57     13.47 o
   7   8   3       43.54       21.87     22.05 o
   8   8   3      115.46      134.55     17.90 o
   9   8   3        7.20       -2.94     26.53 o
  10   8   3       20.81       -4.94     28.11 o
  11   8   3       14.73        7.37     29.46 o
 -12   9   3       51.37       78.14     21.63 o
 -11   9   3      121.91      120.33     22.66 o
 -10   9   3      129.14      125.74     21.77 o
  -9   9   3       92.87       72.12     17.02 o
  -8   9   3        5.75      -15.01     20.37 o
  -7   9   3      135.29      127.42     15.52 o
  -6   9   3      236.48      204.34     15.71 o
  -5   9   3       11.98       -1.79     10.65 o
  -4   9   3      475.36      513.46     11.90 o
  -3   9   3      143.05      116.72     17.23 o
  -2   9   3     1282.38     1400.88     49.37 o
  -1   9   3     2677.42     2478.44     29.51 o
   0   9   3       14.50        9.84      7.51 o
   1   9   3      219.82      229.80     11.52 o
   2   9   3     3285.25     3235.75     35.25 o
   3   9   3     5217.38     5109.04     50.72 o
   4   9   3      702.59      634.56     20.23 o
   5   9   3     3705.91     3502.61     44.38 o
   6   9   3        1.38       11.75     18.65 o
   7   9   3       38.18       38.32     15.71 o
   8   9   3        0.73      -25.78     25.78 o
   9   9   3       90.73       85.78     20.42 o
  10   9   3       50.09      -27.09     27.93 o
  11   9   3       85.15       95.20     24.43 o
 -12  10   3        0.92      -30.16     32.45 o
 -11  10   3       16.48       26.99     28.81 o
 -10  10   3       45.74      -16.55     29.23 o
  -9  10   3       45.99       27.69     16.46 o
  -8  10   3        2.09      -21.26     21.26 o
  -7  10   3        4.23        0.00     18.79 o
  -6  10   3        0.11       -8.67     17.11 o
  -5  10   3      287.66      310.54     13.17 o
  -4  10   3      325.93      287.98     11.21 o
  -3  10   3       62.58       50.27      7.55 o
  -2  10   3      339.51      350.17     10.10 o
  -1  10   3        8.41        4.59      9.00 o
   0  10   3      347.41      365.00     14.22 o
   1  10   3       23.39       23.26      9.32 o
   2  10   3      681.38      643.47     19.21 o
   3  10   3      186.42      173.20     13.15 o
   4  10   3        0.24       12.45     15.71 o
   5  10   3      141.75      139.86     15.34 o
   6  10   3      142.37      180.33     16.32 o
   7  10   3       60.69       41.54     16.18 o
   8  10   3      147.89      145.13     20.65 o
   9  10   3        7.18      -21.96     25.64 o
  10  10   3        5.82       16.55     19.11 o
  11  10   3       13.20       19.30     22.84 o
 -12  11   3        4.17        3.87     34.03 o
 -11  11   3      403.11      429.66     28.91 o
 -10  11   3      228.50      227.70     24.20 o
  -9  11   3       80.27       96.04     18.97 o
  -8  11   3      162.68      187.56     18.18 o
  -7  11   3        2.43        9.18     14.17 o
  -6  11   3        9.42      -17.39     18.93 o
  -5  11   3      201.50      196.74     19.63 o
  -4  11   3      116.70      120.74      9.49 o
  -3  11   3       19.67        2.33      9.06 o
  -2  11   3        1.31       -4.61     22.35 o
  -1  11   3     3332.03     3111.36     41.31 o
   0  11   3     4504.67     4127.71     41.54 o
   1  11   3     1662.89     1460.37     27.09 o
   2  11   3     4009.02     3734.04     42.01 o
   3  11   3       27.09       41.73     11.28 o
   4  11   3      459.62      445.00     20.00 o
   5  11   3       26.35       37.44     12.59 o
   6  11   3       52.06       51.24     14.08 o
   7  11   3       27.21       32.40     15.43 o
   8  11   3      130.02      117.16     20.65 o
   9  11   3       14.65       34.08     17.20 o
  10  11   3       50.13       19.77     29.14 o
 -11  12   3       24.38       21.59     21.12 o
 -10  12   3       57.34      100.38     20.09 o
  -9  12   3        1.15       31.89     16.69 o
  -8  12   3       19.25      -25.04     25.04 o
  -7  12   3       18.37       29.70     14.55 o
  -6  12   3      119.71      129.42     15.85 o
  -5  12   3      746.69      678.28     16.23 o
  -4  12   3      478.72      455.04     13.65 o
  -3  12   3     6361.19     6108.25    116.25 o
  -2  12   3      180.51      181.37      9.41 o
  -1  12   3      518.68      450.47     18.16 o
   0  12   3        7.17      -10.49     15.99 o
   1  12   3      342.38      340.71     16.18 o
   2  12   3      337.92      365.51     17.30 o
   3  12   3      285.91      290.50     17.67 o
   4  12   3       87.77       77.25     13.75 o
   5  12   3       64.80       54.83     14.97 o
   6  12   3      108.56      119.12     16.36 o
   7  12   3        1.45       10.86     22.15 o
   8  12   3       17.30       21.35     25.13 o
   9  12   3        7.54      -13.47     26.57 o
  10  12   3       18.84       33.38     20.19 o
 -11  13   3        4.12      -29.79     30.68 o
 -10  13   3      101.26      141.36     22.01 o
  -9  13   3        7.52       13.94     26.71 o
  -8  13   3       88.11       84.15     18.18 o
  -7  13   3      154.29      172.69     17.02 o
  -6  13   3      123.22      114.46     16.88 o
  -5  13   3     1389.49     1383.96     28.07 o
  -4  13   3      414.45      406.31     13.70 o
  -3  13   3       63.07       65.36      9.59 o
  -2  13   3      552.60      568.18     14.24 o
  -1  13   3       52.96       61.52      8.96 o
   0  13   3       11.17       30.40     10.49 o
   1  13   3       84.36       64.99     12.96 o
   2  13   3       52.00       69.19     11.94 o
   3  13   3       36.20       12.26     19.39 o
   4  13   3       48.42       46.16     13.10 o
   5  13   3       23.07      -23.54     23.54 o
   6  13   3        7.12      -22.56     22.56 o
   7  13   3        0.60      -23.68     23.68 o
   8  13   3        0.21       -3.17     26.90 o
   9  13   3        1.07      -29.37     29.37 o
  10  13   3        9.25      -28.77     30.96 o
 -11  14   3        0.31       18.32     20.47 o
 -10  14   3      170.27      176.88     23.45 o
  -9  14   3        3.83        9.74     24.48 o
  -8  14   3      110.90      138.51     20.14 o
  -7  14   3       51.47       45.97     17.72 o
  -6  14   3        3.29       -3.73     21.59 o
  -5  14   3       21.57       -3.77     14.12 o
  -4  14   3       60.85       71.64     10.11 o
  -3  14   3      303.65      316.95     18.77 o
  -2  14   3      289.01      289.28     12.31 o
  -1  14   3      101.81      136.42      9.82 o
   0  14   3       43.94       22.28     12.54 o
   1  14   3      297.56      276.42     18.56 o
   2  14   3       68.34       44.48     14.08 o
   3  14   3      568.25      518.48     21.96 o
   4  14   3       94.90       83.50     16.88 o
   5  14   3       64.75       42.94     15.43 o
   6  14   3        6.27        6.20     16.41 o
   7  14   3        8.95      -23.87     24.34 o
   8  14   3       19.55       -4.15     19.53 o
   9  14   3       80.26       88.91     22.05 o
 -10  15   3        0.00        5.45     27.37 o
  -9  15   3      143.47      130.54     22.42 o
  -8  15   3       72.34       48.81     20.47 o
  -7  15   3       13.85      -24.24     24.24 o
  -6  15   3      205.77      213.57     18.97 o
  -5  15   3      491.42      536.31     50.61 o
  -4  15   3        1.86        3.45     13.54 o
  -3  15   3      607.77      620.96     18.16 o
  -2  15   3      366.62      336.79     13.24 o
  -1  15   3        1.08        7.25     12.29 o
   0  15   3       56.99       53.66     14.13 o
   1  15   3        0.62       -9.70     18.74 o
   2  15   3        5.27       11.14     19.25 o
   3  15   3      136.47      123.83     17.76 o
   4  15   3      118.45      132.50     17.16 o
   5  15   3      125.58       98.56     18.60 o
   6  15   3       15.51      -26.99     26.99 o
   7  15   3      330.84      316.47     25.32 o
   8  15   3       76.47       79.86     21.17 o
   9  15   3       55.05       40.61     22.66 o
 -10  16   3        1.39      -32.77     32.77 o
  -9  16   3       25.67       53.24     19.91 o
  -8  16   3        1.25      -21.21     27.60 o
  -7  16   3       21.58       -6.06     25.73 o
  -6  16   3        9.62      -26.67     26.67 o
  -5  16   3        0.03      -13.64     15.87 o
  -4  16   3      166.40      180.92     13.04 o
  -3  16   3      740.80      744.77     18.48 o
  -2  16   3      227.06      225.84     13.08 o
  -1  16   3        0.00        0.11     13.22 o
   0  16   3      175.48      150.91     17.16 o
   1  16   3      385.61      360.06     21.12 o
   2  16   3        8.96        9.60     20.89 o
   3  16   3       55.17       16.41     24.43 o
   4  16   3      271.40      275.35     22.66 o
   5  16   3      278.95      283.88     22.61 o
   6  16   3       19.59       45.36     17.76 o
   7  16   3       37.32       41.17     21.07 o
   8  16   3       46.79       78.98     20.70 o
   9  16   3        0.44       14.73     20.23 o
  -9  17   3       61.36       68.81     22.01 o
  -8  17   3      148.89      200.70     22.61 o
  -7  17   3        0.60      -19.16     25.04 o
  -6  17   3      112.54       90.77     21.49 o
  -5  17   3       38.55       21.98     14.75 o
  -4  17   3      204.47      196.70     14.27 o
  -3  17   3      509.54      533.33     17.74 o
  -2  17   3       37.90       31.11     11.11 o
  -1  17   3      888.85      894.14     27.90 o
   0  17   3      116.95      108.77     17.95 o
   1  17   3      100.10      115.95     16.83 o
   2  17   3      345.99      342.62     22.84 o
   3  17   3      101.52      136.65     18.56 o
   4  17   3      298.55      311.71     23.31 o
   5  17   3      128.90      102.66     20.56 o
   6  17   3      126.04      121.40     20.79 o
   7  17   3      204.51      192.03     24.90 o
   8  17   3        0.44       24.71     21.26 o
  -9  18   3       12.18       11.70     29.79 o
  -8  18   3      232.29      301.50     26.39 o
  -7  18   3        6.65       16.88     27.32 o
  -6  18   3       42.48       26.85     28.11 o
  -5  18   3        0.63        4.11     26.83 o
  -4  18   3        0.39      -17.79     17.79 o
  -3  18   3       17.65        2.35     18.35 o
  -2  18   3        4.05       14.29     22.61 o
  -1  18   3       10.38       23.25     13.15 o
   0  18   3      201.30      207.14     19.95 o
   1  18   3       36.67       24.24     25.78 o
   2  18   3      236.87      270.59     21.87 o
   3  18   3       16.27      -25.36     25.36 o
   4  18   3      209.67      224.76     21.96 o
   5  18   3       97.85      115.25     20.37 o
   6  18   3       20.53      -20.51     28.72 o
   7  18   3        6.54      -30.12     30.12 o
   8  18   3       96.98       99.40     26.06 o
  -8  19   3        0.15      -24.71     29.00 o
  -7  19   3       50.77       52.64     22.38 o
  -6  19   3       47.82       50.26     18.46 o
  -5  19   3       27.74       16.78     15.85 o
  -4  19   3       23.86       45.04     12.45 o
  -3  19   3       23.95       53.06     11.54 o
  -2  19   3      195.87      175.82     14.48 o
  -1  19   3        2.18      -18.04     18.28 o
   0  19   3      178.21      182.01     20.37 o
   1  19   3       21.91       41.96     17.44 o
   2  19   3      213.35      199.31     21.68 o
   3  19   3      293.87      270.92     23.96 o
   4  19   3        7.25      -12.77     27.79 o
   5  19   3       55.22        6.76     29.84 o
   6  19   3       42.87       52.31     21.03 o
   7  19   3        0.03       17.20     28.30 o
  -7  20   3       12.23       28.25     31.47 o
  -6  20   3        0.37      -23.08     28.49 o
  -5  20   3        0.11      -11.28     17.13 o
  -4  20   3       45.90       24.35     27.16 o
  -3  20   3      156.55      169.34     15.59 o
  -2  20   3        3.03       16.29     14.32 o
  -1  20   3      149.21      128.27     14.74 o
   0  20   3      117.68      154.74     20.42 o
   1  20   3       34.11       52.68     18.14 o
   2  20   3       40.68       61.77     18.42 o
   3  20   3       13.00       25.50     18.93 o
   4  20   3        0.27      -27.83     27.83 o
   5  20   3       17.28        0.00     28.16 o
   6  20   3       36.75       33.29     23.40 o
  -7  21   3       20.48       23.78     33.29 o
  -6  21   3        2.36      -30.07     30.30 o
  -5  21   3       23.12        4.61     32.91 o
  -4  21   3       38.97       22.59     16.91 o
  -3  21   3       78.03       87.73     14.96 o
  -2  21   3        0.81       14.06     14.35 o
  -1  21   3       32.97       17.27     16.07 o
   0  21   3       26.92       22.84     26.01 o
   1  21   3      102.74      118.14     21.68 o
   2  21   3       66.19       73.52     21.59 o
   3  21   3       24.52       10.49     29.09 o
   4  21   3        0.02      -23.36     30.44 o
   5  21   3       16.10       11.38     29.79 o
  -5  22   3       91.26       85.42     37.46 o
  -4  22   3      185.44      180.13     17.30 o
  -3  22   3       26.35       14.74     16.08 o
  -2  22   3       41.75       19.48     20.49 o
  -1  22   3        7.25       -1.84     25.01 o
   0  22   3        0.05      -27.88     29.37 o
   1  22   3        0.01       14.13     29.70 o
   2  22   3       22.63       27.93     21.73 o
   3  22   3       34.77       53.06     20.09 o
   4  22   3        7.22       -5.73     29.70 o
  -4  23   3       20.68      -18.32     18.32 o
  -3  23   3      166.41      173.52     23.26 o
  -2  23   3       48.78       32.70     41.42 o
  -1  23   3        0.15      -29.91     29.91 o
   0  23   3        7.39       33.43     20.47 o
   1  23   3        2.15      -31.42     31.42 o
   2  23   3       29.39        9.56     31.42 o
   3  23   3        0.30       -1.96     28.16 o
  -1  24   3       21.65        4.64     22.14 o
   0  24   3       30.06      -33.61     35.95 o
 -13   0   4      489.18      409.66     32.31 o
 -12   0   4      240.87      253.76     24.06 o
 -11   0   4      468.05      484.35     26.85 o
 -10   0   4      832.29      895.18     30.77 o
  -9   0   4       75.02       75.11     14.03 o
  -8   0   4       31.20        4.57     17.86 o
  -7   0   4        1.89       -9.23     15.11 o
  -6   0   4      241.47      290.98     13.52 o
  -5   0   4      161.63      199.22      7.12 o
  -4   0   4     1102.62     1138.49     14.48 o
  -3   0   4      400.27      406.78      6.84 o
  -2   0   4    19216.47    21995.94    353.51 o
  -1   0   4    24701.89    26040.29     74.22 o
   0   0   4     6718.27     5932.24     37.67 o
   1   0   4     9770.26     9592.29     54.13 o
   2   0   4      147.53      160.70      8.25 o
   3   0   4       24.28       50.77      7.04 o
   4   0   4      548.41      493.35     14.73 o
   5   0   4       16.75       35.15     10.82 o
   6   0   4      843.20      914.52     23.17 o
   7   0   4      776.14      698.25     23.26 o
   8   0   4      394.05      403.37     21.91 o
   9   0   4        9.60       -9.46     24.34 o
  10   0   4      152.96      133.20     22.24 o
  11   0   4       12.02       44.48     19.63 o
  12   0   4        0.03      -25.46     31.80 o
 -13   1   4       58.11       79.72     22.10 o
 -12   1   4       21.59       30.15     13.55 o
 -11   1   4      345.70      369.09     17.88 o
 -10   1   4      343.28      285.62     15.18 o
  -9   1   4      131.27      150.72     11.81 o
  -8   1   4      948.37      981.21     18.18 o
  -7   1   4      493.32      574.18     13.07 o
  -6   1   4      218.78      258.21      7.34 o
  -5   1   4       79.50       95.33      4.46 o
  -4   1   4     1538.39     1867.22     10.50 o
  -2   1   4     2086.60     2256.63     13.82 o
  -1   1   4     2871.91     3080.15     18.94 o
   0   1   4     9541.56     9238.38     81.03 o
   1   1   4      808.97      825.08      8.64 o
   2   1   4     7432.91     7088.98     38.16 o
   3   1   4      722.66      665.46     10.40 o
   4   1   4        9.05        4.76      6.39 o
   5   1   4     1703.91     1775.00     54.03 o
   6   1   4        5.41       -4.31     12.05 o
   7   1   4      522.93      527.17     22.03 o
   8   1   4       16.34       18.74     12.28 o
   9   1   4       21.89       23.72     14.11 o
  10   1   4        9.13       35.04     12.54 o
  11   1   4       79.83       65.66     16.17 o
  12   1   4        6.08       14.11     35.32 o
 -13   2   4        2.09      -19.28     31.54 o
 -12   2   4      112.39      113.80     23.12 o
 -11   2   4        2.49       -4.41     18.53 o
 -10   2   4        0.09       -0.76     15.82 o
  -9   2   4       64.52       64.85     10.30 o
  -8   2   4        4.98       24.00     10.05 o
  -7   2   4     1749.44     1775.17     20.67 o
  -6   2   4      510.14      530.27      8.24 o
  -5   2   4        2.09       -0.76      5.27 o
  -3   2   4      696.30      683.74      7.12 o
  -2   2   4    12370.27    14318.17    180.85 o
  -1   2   4    15574.86    16211.67     44.83 o
   1   2   4    11397.56    11129.67     90.59 o
   2   2   4        0.27        5.66      5.73 o
   3   2   4        3.54       -2.05     11.87 o
   4   2   4      109.28      120.17      7.00 o
   5   2   4      485.68      525.15     18.86 o
   6   2   4      308.16      312.15     14.90 o
   7   2   4      268.07      275.09     14.34 o
   8   2   4      148.92      173.40     19.00 o
   9   2   4      919.51      912.73     22.78 o
  10   2   4       53.02       64.61     13.60 o
  11   2   4      119.44      137.49     17.76 o
  12   2   4       60.54       76.98     18.21 o
 -13   3   4      136.43      134.92     24.80 o
 -12   3   4       24.14       59.54     18.42 o
 -11   3   4      718.69      648.08     29.51 o
 -10   3   4      129.50      140.89     18.04 o
  -9   3   4       63.88       64.90     14.45 o
  -8   3   4      101.86       89.65     13.61 o
  -7   3   4      140.80      154.92     13.52 o
  -6   3   4      452.21      438.46     22.40 o
  -5   3   4      460.59      592.23     21.12 o
  -4   3   4       60.03       62.99      5.22 o
  -1   3   4       46.28       54.59      5.83 o
   0   3   4     1530.85     1535.01     15.85 o
   1   3   4     3578.76     3480.56     31.42 o
   2   3   4      516.77      438.24     11.61 o
   3   3   4      106.96       80.84      8.86 o
   4   3   4      804.33      820.77     19.21 o
   5   3   4     1352.08     1285.26     25.55 o
   6   3   4      764.26      718.39     22.42 o
   7   3   4       19.00       14.59     17.76 o
   8   3   4      165.76      157.95     18.60 o
   9   3   4       45.93       52.22     18.09 o
  10   3   4       38.82       66.44     19.81 o
  11   3   4        1.00      -28.67     28.67 o
  12   3   4       15.05       11.80     31.56 o
 -13   4   4      210.10      214.88     26.06 o
 -12   4   4      477.33      414.04     29.93 o
 -11   4   4      319.07      286.21     22.80 o
 -10   4   4        9.40        0.00     21.03 o
  -9   4   4     1351.80     1325.12     33.24 o
  -8   4   4      553.09      571.81     21.63 o
  -7   4   4      604.63      632.70     20.05 o
  -6   4   4      608.52      621.40     48.25 o
  -5   4   4        0.25       -1.19      7.75 o
  -4   4   4     3465.31     3575.36     73.99 o
  -3   4   4        1.55       10.10     15.41 o
  -2   4   4     2007.52     2137.37     80.51 o
  -1   4   4       32.69       26.39      5.55 o
   0   4   4       35.33       47.51      5.87 o
   2   4   4     4468.52     4672.20     41.63 o
   3   4   4     4649.88     4653.32     46.16 o
   4   4   4     8626.84     8588.67     78.88 o
   5   4   4       43.33       47.74     10.54 o
   6   4   4     2001.26     1891.33     32.82 o
   7   4   4      902.23      878.30     26.39 o
   8   4   4        0.44       15.85     14.36 o
   9   4   4      285.09      336.37     22.75 o
  10   4   4       93.88       98.84     20.65 o
  11   4   4        9.00       65.13     18.18 o
 -13   5   4       59.19       52.78     22.28 o
 -12   5   4        0.71      -28.67     28.67 o
 -11   5   4      158.04      113.76     21.73 o
 -10   5   4        1.73       -9.04     22.10 o
  -9   5   4      116.93      114.60     16.55 o
  -8   5   4      369.39      398.10     18.79 o
  -7   5   4      125.31      114.83     13.24 o
  -6   5   4      417.94      415.04     11.32 o
  -5   5   4      195.79      211.12     11.38 o
  -4   5   4      785.65      902.67     26.85 o
  -3   5   4      640.08      662.50     11.70 o
  -2   5   4        6.86        9.88      4.81 o
  -1   5   4       92.74       74.17      6.53 o
   0   5   4      263.11      242.24      8.86 o
   1   5   4      494.86      546.49     12.68 o
   2   5   4      197.15      228.35      9.93 o
   3   5   4        7.74       20.28      7.88 o
   4   5   4       97.74       94.27     12.03 o
   5   5   4      478.44      489.85     18.28 o
   6   5   4      812.04      809.35     23.78 o
   7   5   4      108.22      113.06     15.80 o
   8   5   4      274.72      228.30     20.23 o
   9   5   4       17.14      -19.81     25.41 o
  10   5   4        8.47      -22.42     26.76 o
  11   5   4        6.00      -24.94     28.16 o
 -13   6   4        1.73       20.65     28.30 o
 -12   6   4       50.52       40.28     19.72 o
 -11   6   4      121.35      115.95     20.51 o
 -10   6   4       24.68       36.92     16.41 o
  -9   6   4       83.51       96.09     16.60 o
  -8   6   4      216.13      194.64     16.60 o
  -7   6   4      324.64      328.82     16.22 o
  -6   6   4      322.29      332.43     12.24 o
  -5   6   4      644.13      634.87     35.43 o
  -4   6   4        2.81        3.55      7.59 o
  -3   6   4       33.02       30.76      5.11 o
  -2   6   4     1246.22     1349.08     46.53 o
  -1   6   4     3108.27     3357.20     34.08 o
   0   6   4     1146.54     1295.42     18.23 o
   1   6   4      619.23      749.06     15.06 o
   2   6   4       34.81       47.04      7.46 o
   3   6   4      907.45      811.49     18.32 o
   4   6   4     2446.91     2355.73     31.98 o
   5   6   4      128.21      112.22     13.47 o
   6   6   4      145.69      113.85     15.11 o
   7   6   4      155.64      182.15     17.20 o
   8   6   4       41.28       63.03     16.78 o
   9   6   4        0.38       18.79     24.06 o
  10   6   4        7.93       -8.16     27.09 o
  11   6   4       37.67       44.34     20.79 o
 -13   7   4        0.75      -32.31     32.31 o
 -12   7   4        6.81       39.49     19.25 o
 -11   7   4       24.19       19.77     28.63 o
 -10   7   4      105.41      102.19     18.42 o
  -9   7   4       37.82       10.77     22.61 o
  -8   7   4      141.63      146.06     15.25 o
  -7   7   4        4.20        9.65     11.28 o
  -6   7   4     1698.57     1780.84    103.29 o
  -5   7   4      655.45      614.88     12.51 o
  -4   7   4      178.50      169.50      7.45 o
  -3   7   4       42.84       18.98      7.74 o
  -2   7   4      302.86      325.32     18.49 o
  -1   7   4      322.82      309.89     10.91 o
   0   7   4     2533.50     2497.18     26.25 o
   1   7   4     3405.85     3335.71     34.08 o
   2   7   4      791.42      749.62     17.02 o
   3   7   4      186.82      216.37     12.40 o
   4   7   4      640.15      585.28     18.84 o
   5   7   4       11.94       41.91     10.96 o
   6   7   4      347.72      352.50     19.02 o
   7   7   4      464.15      469.85     22.98 o
   8   7   4        4.26        0.00     21.26 o
   9   7   4      158.30      183.45     21.40 o
  10   7   4      230.61      254.27     25.92 o
  11   7   4       10.88       28.53     21.31 o
 -13   8   4      128.53      126.67     25.08 o
 -12   8   4        0.82       -3.50     28.07 o
 -11   8   4        4.46      -27.65     27.65 o
 -10   8   4       41.54       16.69     26.20 o
  -9   8   4       86.31      120.52     15.90 o
  -8   8   4        0.06       13.75     13.61 o
  -7   8   4      483.73      530.55     20.70 o
  -6   8   4     1865.80     1831.18     83.57 o
  -5   8   4      527.84      531.16     18.30 o
  -4   8   4       18.58       20.09      6.08 o
  -3   8   4      120.91      126.36      7.83 o
  -2   8   4      651.10      664.61     17.30 o
  -1   8   4     1362.73     1167.58     19.67 o
   0   8   4      159.79      145.64     10.35 o
   1   8   4      936.46      862.07     18.18 o
   2   8   4      266.79      285.70     13.10 o
   3   8   4      228.81      257.30     13.15 o
   4   8   4      125.96       86.58     12.31 o
   5   8   4      237.74      232.59     16.46 o
   6   8   4      277.85      261.55     17.90 o
   7   8   4      371.84      420.20     21.82 o
   8   8   4      591.59      555.35     26.29 o
   9   8   4        8.52      -19.72     26.53 o
  10   8   4       64.61       91.80     21.54 o
  11   8   4        2.49       26.29     30.68 o
 -12   9   4        3.20       28.77     30.72 o
 -11   9   4       85.24       66.48     20.65 o
 -10   9   4      267.96      277.40     24.15 o
  -9   9   4       52.32       12.82     22.98 o
  -8   9   4       11.21       28.67     14.08 o
  -7   9   4      226.23      207.00     17.30 o
  -6   9   4      501.27      506.50     13.91 o
  -5   9   4     1627.38     1569.55     20.03 o
  -4   9   4      737.44      832.46     14.45 o
  -3   9   4     2887.31     2806.48     24.27 o
  -2   9   4      737.25      753.48     18.63 o
  -1   9   4       35.79       57.20      9.09 o
   0   9   4      286.60      256.84     12.07 o
   1   9   4       30.86       32.87      8.58 o
   2   9   4       64.72       53.57     10.02 o
   3   9   4       41.71       35.29     11.00 o
   4   9   4      393.09      378.05     17.11 o
   5   9   4      752.05      706.17     23.54 o
   6   9   4      254.29      260.01     18.42 o
   7   9   4       33.67        9.28     15.15 o
   8   9   4       52.62       55.29     18.32 o
   9   9   4        8.58        4.71     27.51 o
  10   9   4       35.18       68.02     20.70 o
  11   9   4        8.54       18.28     21.07 o
 -12  10   4       74.33       78.46     21.96 o
 -11  10   4       57.04       55.29     20.75 o
 -10  10   4       24.46        4.48     26.39 o
  -9  10   4       83.51       89.23     18.18 o
  -8  10   4       58.47       62.38     15.76 o
  -7  10   4      943.13      860.96     26.29 o
  -6  10   4     1019.93     1057.47     68.98 o
  -5  10   4      685.85      751.84     32.66 o
  -4  10   4     7176.24     7006.82    244.88 o
  -3  10   4     1264.54     1224.64     16.81 o
  -2  10   4     3717.15     3598.90     26.42 o
  -1  10   4     8167.95     7899.61     76.74 o
   0  10   4      815.58      809.30     19.49 o
   1  10   4      927.44      910.28     20.70 o
   2  10   4       38.95       39.86     10.68 o
   3  10   4     2576.90     2309.62     34.08 o
   4  10   4      670.82      705.52     22.19 o
   5  10   4      158.44      160.66     15.06 o
   6  10   4      345.12      320.94     20.51 o
   7  10   4      149.79      156.41     19.49 o
   8  10   4      157.06      182.01     20.14 o
   9  10   4      159.61      173.38     21.63 o
  10  10   4        0.01       -7.18     28.21 o
 -12  11   4        7.73       13.29     28.72 o
 -11  11   4        8.76      -18.79     30.49 o
 -10  11   4       16.44      -14.03     28.49 o
  -9  11   4       90.86       90.17     18.60 o
  -8  11   4       30.88       12.63     22.66 o
  -7  11   4      937.76      895.46     28.44 o
  -6  11   4      335.17      384.36     13.63 o
  -5  11   4        4.21      -11.19     13.30 o
  -4  11   4      341.10      337.79     17.27 o
  -3  11   4     1793.95     1741.10     69.37 o
  -2  11   4      219.42      207.87      9.54 o
  -1  11   4       48.61       36.50     11.28 o
   0  11   4      443.64      408.36     16.64 o
   1  11   4     2328.70     2152.37     32.17 o
   2  11   4      507.14      521.18     18.97 o
   3  11   4     1554.12     1451.18     29.09 o
   4  11   4        5.25       -3.96     16.32 o
   5  11   4        0.37       -3.31     19.30 o
   6  11   4       18.95       22.89     13.61 o
   7  11   4       41.57       38.74     16.60 o
   8  11   4       70.77       82.05     19.63 o
   9  11   4       24.89       20.84     20.84 o
  10  11   4       86.03       95.01     23.50 o
 -12  12   4        0.03      -13.71     30.26 o
 -11  12   4        9.36        0.00     29.65 o
 -10  12   4        0.33        0.00     26.62 o
  -9  12   4      208.49      229.42     21.77 o
  -8  12   4        4.81        7.93     21.77 o
  -7  12   4      542.95      515.96     23.31 o
  -6  12   4       16.08        7.19     11.17 o
  -5  12   4        6.50       20.14     10.12 o
  -4  12   4       36.92       31.97      9.65 o
  -3  12   4      419.50      345.57     23.15 o
  -2  12   4        0.14        1.87     10.37 o
  -1  12   4       51.31       68.21     11.89 o
   0  12   4       25.66       42.10     11.52 o
   1  12   4       37.60       37.95     11.56 o
   2  12   4        2.17      -17.58     17.58 o
   3  12   4      411.42      414.28     17.95 o
   4  12   4       31.32       17.90     18.42 o
   5  12   4       11.70       11.61     12.45 o
   6  12   4        1.05       -6.34     19.91 o
   7  12   4      165.49      194.64     21.73 o
   8  12   4       15.56       16.46     18.84 o
   9  12   4       88.76       84.57     22.01 o
  10  12   4        2.14       28.53     20.98 o
 -11  13   4       64.76        9.14     31.61 o
 -10  13   4       26.17       -5.04     30.21 o
  -9  13   4        6.57       18.32     25.87 o
  -8  13   4       16.24        9.74     22.89 o
  -7  13   4       57.06       57.67     16.69 o
  -6  13   4       37.30       37.03     10.15 o
  -5  13   4        0.55      -13.67     13.67 o
  -4  13   4       14.14       13.39     10.03 o
  -3  13   4     1135.97      998.72     18.39 o
  -2  13   4      532.27      524.81     21.94 o
  -1  13   4        4.87       12.96     10.02 o
   0  13   4       24.22       46.85     11.61 o
   1  13   4      120.29      135.90     13.24 o
   2  13   4       61.48       75.43     12.31 o
   3  13   4        8.00       11.42     18.09 o
   4  13   4       12.21        9.00     20.09 o
   5  13   4       41.25       48.63     14.45 o
   6  13   4      115.10      141.26     17.67 o
   7  13   4       27.02      -22.28     27.60 o
   8  13   4       10.03       10.58     19.86 o
   9  13   4      100.68      115.43     23.45 o
  10  13   4        0.01       21.63     29.98 o
 -11  14   4       13.26        3.78     29.88 o
 -10  14   4       24.92       14.03     30.49 o
  -9  14   4      236.11      215.48     23.78 o
  -8  14   4      401.30      422.58     25.41 o
  -7  14   4       13.53       46.16     15.48 o
  -6  14   4      206.23      253.04     42.54 o
  -5  14   4      637.58      630.63     20.00 o
  -4  14   4       52.44       58.32     10.25 o
  -3  14   4       82.84       65.13      9.82 o
  -2  14   4        1.24        3.38     12.04 o
  -1  14   4      271.34      283.69     16.64 o
   0  14   4      714.46      608.50     21.87 o
   1  14   4       38.13       75.53     12.40 o
   2  14   4        0.00        3.17     17.76 o
   3  14   4      196.58      196.14     16.46 o
   4  14   4       64.15       69.65     15.71 o
   5  14   4       20.41       40.42     15.52 o
   6  14   4       78.84       98.23     18.28 o
   7  14   4      103.55       88.02     21.40 o
   8  14   4       14.56       35.71     19.86 o
   9  14   4        0.62      -30.86     30.86 o
 -10  15   4      116.69      130.87     24.01 o
  -9  15   4       34.02       18.37     28.30 o
  -8  15   4       39.24       53.85     18.70 o
  -7  15   4      233.19      246.11     22.24 o
  -6  15   4      342.09      360.77     15.99 o
  -5  15   4      214.36      209.39     18.23 o
  -4  15   4       80.19       60.30     11.01 o
  -3  15   4      438.14      444.81     20.72 o
  -2  15   4      469.29      486.51     15.11 o
  -1  15   4       19.34      -21.21     21.21 o
   0  15   4      380.14      376.89     20.14 o
   1  15   4      205.72      183.55     17.16 o
   2  15   4      235.08      230.08     18.37 o
   3  15   4      394.44      440.34     22.10 o
   4  15   4       65.91       49.88     17.30 o
   5  15   4      154.68      162.94     18.93 o
   6  15   4        9.61       16.27     24.80 o
   7  15   4        1.05      -29.42     29.42 o
   8  15   4      107.65      108.21     22.84 o
   9  15   4        6.95       21.26     22.15 o
 -10  16   4       65.66        3.82     35.11 o
  -9  16   4      251.21      231.15     27.37 o
  -8  16   4        5.20       29.98     18.51 o
  -7  16   4       97.13       92.03     20.05 o
  -6  16   4      146.74      154.72     21.03 o
  -5  16   4       55.79       37.25     12.35 o
  -4  16   4      531.81      554.81     23.82 o
  -3  16   4       89.78       90.69     15.04 o
  -2  16   4      197.62      187.36     12.89 o
  -1  16   4      126.23      147.09     16.50 o
   0  16   4      110.60      115.85     16.27 o
   1  16   4      519.08      481.50     22.52 o
   2  16   4        9.20        2.47     20.28 o
   3  16   4      255.41      204.34     20.37 o
   4  16   4      369.57      320.66     24.24 o
   5  16   4       63.24       62.15     18.46 o
   6  16   4      162.89      139.54     20.75 o
   7  16   4      346.97      372.74     26.99 o
   8  16   4        4.51       22.24     32.40 o
 -10  17   4       79.06       69.75     23.50 o
  -9  17   4        2.27       -9.18     28.86 o
  -8  17   4       96.00       72.45     23.08 o
  -7  17   4      102.52       85.46     20.23 o
  -6  17   4       44.57       22.62     14.97 o
  -5  17   4       17.75        8.29     18.10 o
  -4  17   4        4.66        7.66     16.33 o
  -3  17   4        4.13      -15.60     15.60 o
  -2  17   4       15.12        4.92     14.75 o
  -1  17   4        0.39        1.26     22.56 o
   0  17   4        7.39      -20.00     23.59 o
   1  17   4      258.92      258.10     20.56 o
   2  17   4      566.01      595.73     25.87 o
   3  17   4       34.78       38.09     16.27 o
   4  17   4      387.88      461.41     25.78 o
   5  17   4       16.59       10.82     18.18 o
   6  17   4        3.94       14.78     25.92 o
   7  17   4       34.13       41.35     20.28 o
   8  17   4        4.00      -25.18     31.42 o
  -9  18   4        1.21      -30.77     31.05 o
  -8  18   4        8.66       -5.41     28.67 o
  -7  18   4       82.55      105.41     20.70 o
  -6  18   4      104.54      134.32     21.56 o
  -5  18   4      264.50      254.13     16.44 o
  -4  18   4      297.33      309.34     35.36 o
  -3  18   4        0.12      -14.79     15.36 o
  -2  18   4       43.03       31.81     16.06 o
  -1  18   4      474.80      498.75     25.64 o
   0  18   4       60.12       62.47     17.20 o
   1  18   4      304.24      306.49     22.66 o
   2  18   4      215.97      194.27     21.68 o
   3  18   4       35.64       40.65     18.51 o
   4  18   4       43.53       26.20     26.90 o
   5  18   4        4.50       26.99     16.92 o
   6  18   4      120.26       81.45     22.80 o
   7  18   4       78.00       64.20     25.04 o
  -8  19   4       64.49      111.47     21.54 o
  -7  19   4        2.00       34.50     19.67 o
  -6  19   4       34.83       43.56     13.91 o
  -5  19   4        8.55       26.10     14.30 o
  -4  19   4       11.57        6.95     16.56 o
  -3  19   4       23.90       32.09     11.41 o
  -2  19   4        4.82      -10.88     19.63 o
  -1  19   4       73.70       59.44     19.30 o
   0  19   4        0.12       18.74     16.78 o
   1  19   4       82.27       93.66     20.37 o
   2  19   4       93.08       88.39     19.63 o
   3  19   4        3.40       19.35     17.90 o
   4  19   4        5.23        9.84     24.06 o
   5  19   4       17.55       64.01     18.74 o
   6  19   4        8.87       -9.14     30.72 o
   7  19   4        0.16       -5.97     30.49 o
  -8  20   4        5.97        5.97     32.50 o
  -7  20   4      125.67      117.67     24.85 o
  -6  20   4        5.74       18.37     19.16 o
  -5  20   4        9.12       13.27     13.25 o
  -4  20   4       64.49       42.60     18.49 o
  -3  20   4       18.79       22.06     12.82 o
  -2  20   4        2.93      -13.76     18.32 o
  -1  20   4      183.60      193.34     21.35 o
   0  20   4      156.67      203.13     21.31 o
   1  20   4       11.23        1.59     27.97 o
   2  20   4       39.65       11.28     28.53 o
   3  20   4       51.89       51.10     20.51 o
   4  20   4       93.28      116.32     22.52 o
   5  20   4       18.56       23.78     30.77 o
   6  20   4       13.80      -17.30     32.45 o
  -7  21   4      239.47      210.91     29.05 o
  -6  21   4        1.49       21.39     17.09 o
  -5  21   4      170.57      201.92     17.11 o
  -4  21   4        4.01       23.70     20.56 o
  -3  21   4       28.83       16.76     18.11 o
  -2  21   4        0.36        5.65     17.69 o
  -1  21   4       79.61       16.41     30.26 o
   0  21   4      231.74      271.94     24.57 o
   1  21   4       43.10       53.52     20.05 o
   2  21   4      259.28      263.13     26.29 o
   3  21   4       19.00       28.02     19.95 o
   4  21   4       13.15       -3.68     27.69 o
   5  21   4      126.25      154.64     24.57 o
  -6  22   4       17.13       32.37     15.19 o
  -5  22   4        0.22      -21.80     21.80 o
  -4  22   4        7.24       39.54     16.90 o
  -3  22   4       15.55       -3.45     19.19 o
  -2  22   4        4.92       20.01     15.54 o
  -1  22   4        1.99       10.49     28.49 o
   0  22   4        0.00       10.54     25.87 o
   1  22   4       47.35       76.65     21.07 o
   2  22   4      174.05      182.10     25.46 o
   3  22   4        1.54       16.74     28.63 o
   4  22   4       83.08       87.69     24.34 o
  -4  23   4        0.39      -24.80     24.80 o
  -3  23   4        0.57       12.14     19.75 o
  -2  23   4        0.03      -11.17     20.49 o
  -1  23   4       18.29      -16.78     30.86 o
   0  23   4       45.51       20.61     23.50 o
   1  23   4        0.30       18.97     28.53 o
   2  23   4       10.78      -30.72     30.72 o
 -13   1   5       57.01       17.37     16.76 o
 -12   1   5       48.51       59.25     27.11 o
 -11   1   5       25.89       18.33     15.51 o
 -10   1   5      758.80      721.13     23.66 o
  -9   1   5        1.75       -4.59     11.04 o
  -8   1   5      745.07      735.54     31.12 o
  -7   1   5      128.45      130.20      6.34 o
  -6   1   5        0.98        8.67      8.01 o
  -5   1   5      484.51      552.67      7.30 o
  -4   1   5       25.59       14.17      3.51 o
  -3   1   5       16.40       17.95      2.88 o
  -2   1   5    16873.23    19520.21    155.81 o
  -1   1   5      225.24      215.87      5.24 o
   0   1   5      728.97      739.89     19.23 o
   1   1   5       88.49      100.91      4.75 o
   2   1   5     1810.35     1895.39     15.38 o
   3   1   5      116.83      118.51      6.26 o
   4   1   5      213.67      187.12      8.46 o
   5   1   5        0.11        0.45     11.03 o
   6   1   5       19.90       10.28     10.29 o
   7   1   5      143.19      150.52     11.17 o
   8   1   5      357.70      380.59     15.46 o
   9   1   5       65.51       83.83     12.58 o
  10   1   5       10.73       32.40     28.46 o
  11   1   5       32.95       36.44     15.72 o
 -13   2   5      256.77      267.48     50.02 o
 -12   2   5        1.05        2.21     19.50 o
 -11   2   5      918.92      881.75     22.88 o
 -10   2   5      114.74      129.76     12.39 o
  -9   2   5      234.47      278.93     12.87 o
  -8   2   5       23.95       26.17     13.40 o
  -7   2   5       34.04       43.24      8.20 o
  -6   2   5       30.69       26.64     10.15 o
  -5   2   5      368.35      441.72      6.76 o
  -4   2   5      829.38     1044.85      8.30 o
  -3   2   5     1611.31     1893.99     21.28 o
  -2   2   5     1796.66     1726.01     12.18 o
  -1   2   5    25042.79    26139.20    466.75 o
   0   2   5      552.68      447.27      6.94 o
   1   2   5     9794.97     9345.31     42.56 o
   2   2   5      199.41      159.70      6.24 o
   3   2   5        6.89        8.69      5.91 o
   4   2   5      546.67      567.72     11.87 o
   5   2   5     2200.64     2110.97     26.01 o
   6   2   5     1632.50     1670.96     22.36 o
   7   2   5      329.38      300.36     13.53 o
   8   2   5       93.58       86.61     19.04 o
   9   2   5        1.09      -17.34     17.34 o
  10   2   5        7.61        5.93     19.29 o
  11   2   5        5.14        9.69     39.95 o
 -13   3   5      287.83      235.53     27.23 o
 -12   3   5      221.65      237.07     23.96 o
 -11   3   5       80.75       91.75     20.14 o
 -10   3   5      296.88      335.77     20.98 o
  -9   3   5      327.70      268.26     18.84 o
  -8   3   5       53.80       65.60     12.45 o
  -7   3   5     1678.42     1755.67    100.75 o
  -5   3   5     1893.21     2170.08     41.03 o
  -3   3   5      309.82      325.39      7.01 o
  -2   3   5     3154.99     2922.83     28.07 o
  -1   3   5     4010.22     4241.00     37.86 o
   0   3   5     6350.78     5796.80     45.83 o
   1   3   5     4299.38     4230.37     36.74 o
   2   3   5      434.03      430.78     12.03 o
   3   3   5     5435.62     5270.96     49.74 o
   4   3   5     1958.21     1936.65     27.93 o
   5   3   5      517.78      533.02     18.70 o
   6   3   5     1245.26     1205.25     27.88 o
   7   3   5       18.64       19.67     12.87 o
   8   3   5      138.94      136.88     18.60 o
   9   3   5       91.26      100.98     18.37 o
  10   3   5       15.19      -26.67     26.67 o
  11   3   5      102.87      100.61     23.45 o
 -13   4   5        3.74      -29.93     29.93 o
 -12   4   5       45.38      -31.42     31.42 o
 -11   4   5        4.48      -22.70     24.15 o
 -10   4   5       39.86       24.43     15.71 o
  -9   4   5      245.17      235.62     19.07 o
  -8   4   5      790.16      731.30     22.80 o
  -7   4   5      251.17      247.27     10.92 o
  -6   4   5     1275.42     1344.81     17.34 o
  -5   4   5      770.15      965.61     24.22 o
  -4   4   5      406.35      419.64      8.82 o
  -2   4   5     2859.14     3122.37     30.68 o
  -1   4   5       55.48       68.86      6.34 o
   0   4   5     1002.77     1118.21     16.04 o
   1   4   5      617.64      762.91     14.31 o
   2   4   5      741.92      735.92     15.29 o
   3   4   5      271.12      316.84     12.96 o
   4   4   5       93.77      111.24     11.70 o
   5   4   5       16.80        4.15     15.15 o
   6   4   5      102.72       72.96     14.08 o
   7   4   5      221.52      210.91     18.93 o
   8   4   5      102.24       67.55     17.76 o
   9   4   5        1.00       14.50     17.25 o
  10   4   5      207.54      164.39     23.96 o
  11   4   5       78.53       87.88     22.28 o
 -13   5   5       90.76       62.05     23.26 o
 -12   5   5      227.45      230.26     23.59 o
 -11   5   5      261.94      242.38     22.33 o
 -10   5   5       14.86       29.37     14.97 o
  -9   5   5      391.71      438.66     21.91 o
  -8   5   5       42.45       43.64     12.68 o
  -7   5   5       67.63       87.51      8.57 o
  -6   5   5       83.95       85.31      8.41 o
  -5   5   5      110.05      144.50      7.30 o
  -4   5   5       97.09      105.77      6.20 o
  -3   5   5     3999.15     4289.96    141.31 o
  -2   5   5     2960.55     3230.81     33.01 o
  -1   5   5     1341.55     1210.99     17.02 o
   0   5   5      500.06      442.39     11.47 o
   2   5   5      163.58      190.45      9.98 o
   3   5   5     3385.28     3077.61     33.19 o
   4   5   5     1827.54     1880.89     29.00 o
   5   5   5      498.86      460.43     18.70 o
   6   5   5        7.74       33.24     11.84 o
   7   5   5       29.03       35.29     14.69 o
   8   5   5      155.90      160.38     18.42 o
   9   5   5       25.08       36.04     17.58 o
  10   5   5       40.20       27.93     30.86 o
  11   5   5        1.75       31.52     19.49 o
 -13   6   5        9.54       36.13     21.07 o
 -12   6   5       29.93       28.02     30.21 o
 -11   6   5      132.33      136.83     20.47 o
 -10   6   5      223.94      237.16     20.09 o
  -9   6   5       12.09      -16.13     19.91 o
  -8   6   5       33.30       21.03     13.94 o
  -7   6   5        4.46        7.19      9.29 o
  -6   6   5       96.34      107.06      8.22 o
  -5   6   5      631.12      700.47     20.93 o
  -4   6   5     1208.61     1230.93     17.25 o
  -3   6   5       80.77       87.53      5.92 o
  -2   6   5        4.00       24.52      6.06 o
  -1   6   5     6131.37     6789.93     57.90 o
   0   6   5      241.24      231.38      9.88 o
   1   6   5       70.34       55.57      7.93 o
   2   6   5     1998.72     2093.53     26.34 o
   3   6   5      448.15      414.09     15.25 o
   4   6   5      284.37      281.36     14.64 o
   5   6   5      564.28      612.23     20.42 o
   6   6   5      326.11      348.40     19.35 o
   7   6   5       26.41       26.29     15.11 o
   8   6   5      180.85      175.25     19.30 o
   9   6   5       15.04       30.72     17.67 o
  10   6   5       20.29       26.71     27.32 o
  11   6   5       40.36       28.21     31.75 o
 -13   7   5       67.41       50.12     22.33 o
 -12   7   5       13.15       -8.39     27.09 o
 -11   7   5        0.00      -19.58     25.78 o
 -10   7   5       88.35       97.53     18.42 o
  -9   7   5        0.24      -10.72     20.51 o
  -8   7   5       88.86       87.88     14.45 o
  -7   7   5        3.39       -2.70     11.82 o
  -6   7   5      778.55      820.49     68.49 o
  -5   7   5      111.78      127.67      8.22 o
  -4   7   5       17.67        5.63      7.11 o
  -3   7   5       83.88      104.04     10.07 o
  -2   7   5     1931.46     2117.21     24.90 o
  -1   7   5        9.24       13.10      6.67 o
   0   7   5     3851.58     3634.27     35.57 o
   1   7   5       38.22       31.52      7.93 o
   2   7   5        4.00        8.49      7.93 o
   3   7   5      264.58      269.19     13.94 o
   4   7   5      136.88      133.80     12.31 o
   5   7   5       21.35       37.76     12.40 o
   6   7   5       20.00       15.90     18.79 o
   7   7   5      423.37      380.76     21.87 o
   8   7   5      285.63      311.24     22.47 o
   9   7   5       57.39       21.45     20.70 o
  10   7   5      120.57      101.35     23.22 o
  11   7   5       48.58       69.84     21.35 o
 -13   8   5       47.90       11.56     32.40 o
 -12   8   5       80.20       88.63     21.40 o
 -11   8   5        0.99       23.17     25.22 o
 -10   8   5       23.20       -1.40     24.24 o
  -9   8   5       13.15      -21.96     21.96 o
  -8   8   5      805.99      773.96     26.20 o
  -7   8   5      333.82      356.43     12.77 o
  -6   8   5     5266.25     5145.10    194.62 o
  -5   8   5      259.38      270.70     13.24 o
  -4   8   5      797.52      771.99     45.22 o
  -3   8   5     2293.54     2185.80     58.65 o
  -2   8   5       93.38       97.25      9.37 o
  -1   8   5       42.38       29.56      8.07 o
   0   8   5     1515.81     1512.16     22.94 o
   1   8   5     1615.04     1407.08     23.12 o
   2   8   5      307.16      309.71     13.94 o
   3   8   5        1.62      -13.85     13.85 o
   4   8   5     3632.00     3299.58     41.12 o
   5   8   5      191.20      167.42     15.48 o
   6   8   5      341.93      370.59     19.67 o
   7   8   5      218.50      203.32     19.72 o
   8   8   5        7.51        6.99     24.71 o
   9   8   5      219.02      203.55     22.89 o
  10   8   5      141.77      139.26     24.48 o
  11   8   5        8.51        5.83     31.52 o
 -12   9   5      106.84       94.36     22.10 o
 -11   9   5       58.38       56.37     20.00 o
 -10   9   5     1130.72     1015.60     34.64 o
  -9   9   5       11.83       17.20     15.80 o
  -8   9   5     1098.00     1096.86     30.77 o
  -7   9   5      465.01      455.60     17.58 o
  -6   9   5       78.53       90.37      9.48 o
  -5   9   5     2426.59     2458.82     57.20 o
  -4   9   5     3632.48     3410.39     75.34 o
  -3   9   5       35.30       43.68      7.62 o
  -2   9   5     4195.07     4056.43     41.82 o
  -1   9   5     2034.70     2044.53     27.46 o
   0   9   5      832.44      813.54     18.79 o
   1   9   5      244.05      253.11     12.82 o
   2   9   5      458.17      433.90     15.76 o
   3   9   5        3.86       11.89     10.07 o
   4   9   5      328.51      319.64     17.34 o
   5   9   5     1194.43     1101.99     28.95 o
   6   9   5      321.46      318.56     20.47 o
   7   9   5       96.28       86.81     17.62 o
   8   9   5      538.09      560.20     27.46 o
   9   9   5      188.25      189.84     22.38 o
  10   9   5        2.10       -1.77     28.25 o
 -12  10   5        0.01        1.82     27.41 o
 -11  10   5      130.84      133.38     23.50 o
 -10  10   5       65.64      101.45     19.16 o
  -9  10   5       11.55      -11.94     21.17 o
  -8  10   5       78.34       89.09     15.76 o
  -7  10   5      911.92      911.84     26.18 o
  -6  10   5        6.76       -6.85     12.78 o
  -5  10   5       29.58       37.81      8.59 o
  -4  10   5      108.17      102.66     15.15 o
  -3  10   5        6.18       -7.95      7.95 o
  -2  10   5       17.97       22.28      9.84 o
  -1  10   5       47.75       45.97     10.68 o
   0  10   5      112.66      117.91     11.66 o
   1  10   5       19.56       32.77     10.12 o
   2  10   5      210.48      188.54     13.33 o
   3  10   5       25.11        8.76     16.74 o
   4  10   5       26.22       22.89     12.68 o
   5  10   5        6.76        4.29     19.21 o
   6  10   5      206.51      183.55     18.93 o
   7  10   5      106.25      129.93     18.23 o
   8  10   5        2.77       -4.48     25.55 o
   9  10   5       22.19       12.49     20.84 o
  10  10   5        0.01        0.00     30.44 o
 -12  11   5       35.35       16.78     30.16 o
 -11  11   5        3.98       23.96     25.97 o
 -10  11   5       88.37       78.51     19.67 o
  -9  11   5        8.20       11.10     23.64 o
  -8  11   5      301.92      241.17     20.56 o
  -7  11   5      414.61      401.29     15.21 o
  -6  11   5        0.38       -6.20     17.65 o
  -5  11   5     3576.75     3490.40    105.48 o
  -4  11   5     3622.40     3533.98     90.24 o
  -3  11   5      152.48      139.39     16.81 o
  -2  11   5     1173.23     1095.83     23.40 o
  -1  11   5      283.54      240.01     14.31 o
   0  11   5      124.14       99.58     12.54 o
   1  11   5      304.29      303.32     15.85 o
   2  11   5      521.79      481.83     18.79 o
   3  11   5      691.87      651.21     21.68 o
   4  11   5        0.51       -7.23     17.53 o
   5  11   5      235.68      225.60     17.90 o
   6  11   5      132.14      123.69     16.50 o
   7  11   5       39.90       32.26     18.46 o
   8  11   5      328.60      311.94     25.73 o
   9  11   5      151.00       98.79     23.26 o
  10  11   5      104.55       89.37     24.85 o
 -12  12   5        0.11       -7.69     31.05 o
 -11  12   5       10.25        3.54     28.25 o
 -10  12   5      101.59      117.21     20.61 o
  -9  12   5      548.00      524.68     27.97 o
  -8  12   5       31.99       12.96     23.08 o
  -7  12   5       81.54      114.46     12.05 o
  -6  12   5       46.38       19.49     13.94 o
  -5  12   5     1336.94     1362.75     21.28 o
  -4  12   5        7.83        1.53     11.99 o
  -3  12   5     3226.36     3145.20     68.46 o
  -2  12   5     1312.10     1204.46     26.11 o
  -1  12   5       49.24       72.78     11.94 o
   0  12   5       77.76       80.65     12.63 o
   1  12   5      290.71      230.59     15.71 o
   2  12   5        0.00      -11.14     16.27 o
   3  12   5       47.25       40.70     12.40 o
   4  12   5       36.66       23.64     12.91 o
   5  12   5       89.84      107.74     15.57 o
   6  12   5      134.36      126.44     18.93 o
   7  12   5      134.26       98.74     20.70 o
   8  12   5       23.80       -4.85     29.14 o
   9  12   5       17.25        5.31     27.37 o
  10  12   5       31.14       27.41     28.53 o
 -11  13   5       70.59       32.12     23.78 o
 -10  13   5       57.64       19.95     32.31 o
  -9  13   5       47.04       31.84     19.49 o
  -8  13   5       45.11       17.72     26.34 o
  -7  13   5       12.59       -6.99     14.88 o
  -6  13   5       89.43       77.32     11.09 o
  -5  13   5        5.51      -15.97     15.97 o
  -4  13   5      593.70      630.97     15.77 o
  -3  13   5      125.19      133.44     10.11 o
  -2  13   5      121.27       94.31     13.66 o
  -1  13   5       16.07        7.37     15.39 o
   0  13   5      579.15      537.92     19.91 o
   1  13   5       49.21       39.12     12.40 o
   2  13   5       95.24       94.22     13.29 o
   3  13   5       63.99       55.90     13.43 o
   4  13   5       15.91       35.06     13.66 o
   5  13   5       33.42       23.87     14.97 o
   6  13   5       84.02       57.30     19.49 o
   7  13   5      308.26      326.30     25.69 o
   8  13   5       13.07       20.09     28.16 o
   9  13   5       62.74       73.57     23.03 o
 -11  14   5       92.53       32.36     34.55 o
 -10  14   5       18.06       34.64     20.09 o
  -9  14   5        6.15       19.02     25.46 o
  -8  14   5        0.01      -18.84     26.53 o
  -7  14   5       85.31       83.98     20.07 o
  -6  14   5        0.09       12.16     12.13 o
  -5  14   5       98.36      138.98     17.67 o
  -4  14   5       11.34       -6.31     12.87 o
  -3  14   5      376.70      356.08     13.35 o
  -2  14   5       85.14       87.14     14.31 o
  -1  14   5      918.90      898.44     25.64 o
   0  14   5      134.46      102.01     14.13 o
   1  14   5       31.76       39.16     12.87 o
   2  14   5       13.34       16.18     17.81 o
   3  14   5        7.18       23.08     13.66 o
   4  14   5      195.48      193.71     18.04 o
   5  14   5      163.68      199.35     19.21 o
   6  14   5       11.57       -7.37     25.73 o
   7  14   5        7.50       11.19     28.30 o
   8  14   5      100.18       86.39     23.26 o
   9  14   5        5.47        7.65     27.51 o
 -11  15   5       34.74        7.93     35.48 o
 -10  15   5       53.39       38.84     22.56 o
  -9  15   5      137.82      156.18     22.98 o
  -8  15   5        1.80      -25.22     25.22 o
  -7  15   5       12.39       11.37     13.75 o
  -6  15   5       67.62       49.77     12.20 o
  -5  15   5      100.13       85.80     11.83 o
  -4  15   5      189.16      150.97     12.44 o
  -3  15   5     1025.92      950.28     19.53 o
  -2  15   5      240.40      219.49     18.37 o
  -1  15   5        1.94        9.23     12.03 o
   0  15   5      213.31      209.14     17.30 o
   1  15   5      585.54      594.47     23.40 o
   2  15   5       18.34       13.89     21.03 o
   3  15   5      563.07      561.69     24.66 o
   4  15   5       85.69       85.78     18.60 o
   5  15   5       66.54       69.56     18.42 o
   6  15   5        7.54       15.43     18.18 o
   7  15   5        4.67       11.70     25.64 o
   8  15   5        3.31       10.91     29.56 o
 -10  16   5       31.64        8.49     21.35 o
  -9  16   5       78.85       87.93     22.05 o
  -8  16   5       25.82       16.04     23.50 o
  -7  16   5      119.96      131.70     13.88 o
  -6  16   5      549.11      615.70     19.25 o
  -5  16   5      428.34      425.24     16.13 o
  -4  16   5       87.77       72.53     11.88 o
  -3  16   5      107.86      116.07     12.82 o
  -2  16   5       49.13       54.64     15.15 o
  -1  16   5       91.31       84.24     14.83 o
   0  16   5       53.91       45.36     15.11 o
   1  16   5       23.95       15.76     22.42 o
   2  16   5       44.44       45.27     15.15 o
   3  16   5       84.22       65.08     18.28 o
   4  16   5       87.56      110.07     19.44 o
   5  16   5       18.55       36.41     16.88 o
   6  16   5       16.89       21.96     18.84 o
   7  16   5      113.78      105.18     23.22 o
   8  16   5        1.96       34.13     20.00 o
 -10  17   5      115.34      111.24     24.71 o
  -9  17   5       42.45       50.21     20.65 o
  -8  17   5      237.95      270.50     26.20 o
  -7  17   5      454.04      465.06     38.88 o
  -6  17   5       26.57       32.99     14.29 o
  -5  17   5      321.78      327.76     16.56 o
  -4  17   5      210.08      232.10     16.43 o
  -3  17   5       47.67       26.27     13.32 o
  -2  17   5      150.30      163.83     18.56 o
  -1  17   5        2.23      -17.62     22.19 o
   0  17   5      372.31      387.28     22.24 o
   1  17   5      468.82      430.69     23.59 o
   2  17   5        1.70      -24.15     24.15 o
   3  17   5      307.02      288.21     22.94 o
   4  17   5       85.24       66.81     19.77 o
   5  17   5       48.64       42.43     18.74 o
   6  17   5      230.20      308.12     24.71 o
   7  17   5        0.17      -27.55     30.35 o
  -9  18   5       27.25       81.40     20.98 o
  -8  18   5       47.73       26.71     32.50 o
  -7  18   5        1.84       -1.63     19.58 o
  -6  18   5       26.10       34.90     15.14 o
  -5  18   5       60.24       57.00     13.07 o
  -4  18   5      167.99      180.81     18.70 o
  -3  18   5       14.79       -8.91     16.61 o
  -2  18   5       69.12       89.00     18.60 o
  -1  18   5       24.60        9.46     22.52 o
   0  18   5       13.37       10.91     22.47 o
   1  18   5       96.74      130.45     19.25 o
   2  18   5      463.80      483.65     26.20 o
   3  18   5      183.74      216.70     21.31 o
   4  18   5        4.35       -7.88     24.76 o
   5  18   5        1.31        9.98     23.36 o
   6  18   5       13.07       -5.41     32.26 o
   7  18   5       25.88       33.71     21.21 o
  -8  19   5       15.13      -15.01     27.41 o
  -7  19   5       91.95       83.74     16.01 o
  -6  19   5        0.00      -11.26     17.98 o
  -5  19   5      109.90      114.94     17.34 o
  -4  19   5       10.58       10.66     17.15 o
  -3  19   5        0.19       16.11     16.26 o
  -2  19   5       45.12       78.65     16.92 o
  -1  19   5        8.12       -5.83     23.17 o
   0  19   5       82.04       58.37     19.02 o
   1  19   5      112.66      106.76     19.86 o
   2  19   5        2.89      -13.66     24.52 o
   3  19   5       34.30       -1.59     27.23 o
   4  19   5      143.33      150.45     22.24 o
   5  19   5       98.33      100.89     21.40 o
   6  19   5        0.01       24.66     27.93 o
  -8  20   5        0.05      -23.68     33.85 o
  -7  20   5        0.13       -1.00     20.69 o
  -6  20   5       12.51       25.22     20.49 o
  -5  20   5        4.32      -20.15     20.15 o
  -4  20   5       26.31        4.13     18.62 o
  -3  20   5       27.31       14.81     15.69 o
  -2  20   5      202.41      226.07     23.50 o
  -1  20   5        1.16       32.68     17.86 o
   0  20   5       20.60       28.91     18.04 o
   1  20   5        2.50       31.89     18.51 o
   2  20   5      111.64      100.24     21.21 o
   3  20   5        8.53      -28.58     28.58 o
   4  20   5        4.37       14.17     29.23 o
   5  20   5       20.39      -11.10     30.77 o
  -7  21   5        4.20        0.78     22.60 o
  -6  21   5       16.79       16.15     16.94 o
  -5  21   5       73.02       59.19     15.56 o
  -4  21   5      105.85      117.05     15.31 o
  -3  21   5       82.31      113.17     14.80 o
  -2  21   5       76.74       77.44     21.82 o
  -1  21   5        6.58        4.99     25.55 o
   0  21   5       35.13      -13.33     32.36 o
   1  21   5       28.93       11.94     28.95 o
   2  21   5       19.17       31.00     19.91 o
   3  21   5       32.80       54.78     21.91 o
   4  21   5        0.26      -15.01     29.28 o
   5  21   5       23.45       27.79     22.52 o
  -6  22   5       22.92       45.89     33.82 o
  -5  22   5        0.48      -13.54     21.19 o
  -4  22   5        0.03       24.91     16.39 o
  -3  22   5        0.19      -15.36     33.71 o
  -2  22   5       27.28        3.54     27.97 o
  -1  22   5      199.03      194.64     25.41 o
   0  22   5       58.64       49.84     23.31 o
   1  22   5       67.78       52.59     22.05 o
   2  22   5      393.28      493.25     31.98 o
   3  22   5       62.69       49.51     23.40 o
  -4  23   5        8.41       18.03     19.77 o
  -3  23   5        9.98       17.20     20.28 o
  -2  23   5      144.38       98.32     26.34 o
  -1  23   5        6.53       16.97     29.74 o
   0  23   5      310.81      318.19     29.98 o
   1  23   5       69.35       82.61     22.84 o
   2  23   5        9.58      -25.27     31.14 o
 -14   0   6      156.28      195.81     26.85 o
 -13   0   6      100.76      106.58     22.05 o
 -12   0   6      735.91      654.33     32.03 o
 -11   0   6      154.39      141.40     21.21 o
 -10   0   6       18.08       20.89     16.46 o
  -9   0   6      182.57      230.59     16.92 o
  -8   0   6       13.25        7.86     12.52 o
  -7   0   6      434.42      468.18     15.25 o
  -6   0   6     1970.53     2142.10     21.31 o
  -5   0   6     2461.74     2598.56     39.93 o
  -3   0   6     1732.76     1948.82     20.00 o
  -2   0   6     1805.52     1953.71     20.47 o
  -1   0   6     4816.63     4832.30     40.19 o
   0   0   6     4912.74     4792.48     41.77 o
   1   0   6      193.81      245.51      9.51 o
   2   0   6      459.22      519.92     13.15 o
   3   0   6     1829.02     1843.27     25.46 o
   4   0   6     5954.98     5715.26     58.04 o
   5   0   6      731.57      656.47     20.51 o
   6   0   6        6.88        5.83     17.72 o
   7   0   6       70.44       60.89     15.20 o
   8   0   6      414.50      479.64     23.78 o
   9   0   6        0.49        5.87     25.92 o
  10   0   6        0.30      -14.97     26.25 o
  11   0   6      181.84      176.74     23.73 o
 -14   1   6      113.79      123.52     37.06 o
 -13   1   6        2.94      -25.70     34.13 o
 -12   1   6        3.13       14.95     15.07 o
 -11   1   6        5.24       32.91     23.29 o
 -10   1   6        7.24       20.74     16.43 o
  -9   1   6      205.71      211.77     12.48 o
  -8   1   6       86.91       84.59      6.72 o
  -7   1   6      337.42      353.21      8.51 o
  -6   1   6      330.98      345.40      9.21 o
  -5   1   6      435.34      567.71     13.66 o
  -4   1   6     2407.85     2518.07     12.52 o
  -3   1   6     8386.93     9149.77     42.36 o
  -2   1   6      794.69      754.67      9.67 o
  -1   1   6     5987.43     6081.88    127.28 o
   0   1   6     1265.20     1320.58     28.88 o
   1   1   6     1657.08     1660.66     23.57 o
   3   1   6      774.41      770.89     15.99 o
   4   1   6      312.58      293.03     10.00 o
   5   1   6     2109.52     2129.20     23.36 o
   6   1   6       63.43       36.78      9.38 o
   7   1   6      141.38      144.19     13.12 o
   8   1   6      185.04      187.01     14.06 o
   9   1   6      181.62      201.20     16.11 o
  10   1   6        1.94        2.41     19.73 o
  11   1   6       25.21       30.04     16.46 o
 -14   2   6        9.60       14.86     18.95 o
 -13   2   6      140.62      115.05     20.23 o
 -12   2   6        2.46        5.99     21.75 o
 -11   2   6      479.28      487.43     20.63 o
 -10   2   6        1.40       11.48     34.34 o
  -9   2   6      106.52       97.03     10.97 o
  -8   2   6      490.87      569.93     15.76 o
  -7   2   6      404.66      451.72      8.75 o
  -6   2   6     2992.72     3359.22     24.54 o
  -5   2   6     2280.77     2573.61     25.38 o
  -4   2   6      380.05      458.57      8.80 o
  -3   2   6      304.64      273.64     10.33 o
  -2   2   6     1910.23     2274.34     16.09 o
  -1   2   6      407.02      298.22     16.97 o
   0   2   6       63.84       44.34      4.66 o
   1   2   6      112.89       97.83      5.53 o
   2   2   6        3.85        7.42      8.69 o
   3   2   6      343.58      326.08      8.91 o
   4   2   6      723.03      700.45     13.53 o
   5   2   6      974.66      975.03     34.87 o
   6   2   6        1.68       10.29     11.50 o
   7   2   6      148.62      144.24     12.18 o
   8   2   6       71.33       98.20     12.05 o
   9   2   6       17.74       35.11     19.39 o
  10   2   6       23.18       12.68     36.01 o
  11   2   6        2.97       21.75     63.34 o
 -13   3   6      129.32       59.72     23.87 o
 -12   3   6       37.91       25.08     26.20 o
 -11   3   6      302.56      291.20     23.68 o
 -10   3   6      122.46      130.91     17.20 o
  -9   3   6       17.59        5.31     13.47 o
  -8   3   6      707.99      736.03     16.22 o
  -7   3   6      324.48      335.38     11.82 o
  -6   3   6      216.22      217.52      9.41 o
  -5   3   6      460.48      526.37     13.71 o
  -4   3   6     1156.54     1344.87     13.86 o
  -3   3   6     2931.16     3430.82     33.99 o
  -2   3   6     1372.54     1426.52     17.34 o
  -1   3   6     6666.41     6557.19     50.21 o
   0   3   6      411.85      310.64      9.98 o
   1   3   6     1566.98     1582.14     20.23 o
   2   3   6      125.84      123.22      9.28 o
   3   3   6     1630.04     1626.43     24.76 o
   4   3   6        2.51      -14.83     14.83 o
   5   3   6        8.56       14.69     16.74 o
   6   3   6      760.87      778.72     23.59 o
   7   3   6      148.31      166.76     16.55 o
   8   3   6        3.65       21.03     21.77 o
   9   3   6       92.20       90.63     19.07 o
  10   3   6       50.34       26.76     28.02 o
  11   3   6       50.52      -19.02     35.29 o
 -13   4   6      164.27      157.02     24.24 o
 -12   4   6       86.46       40.42     21.49 o
 -11   4   6       88.43      125.32     19.16 o
 -10   4   6       88.21      100.10     16.92 o
  -9   4   6        2.23       -6.48     19.21 o
  -8   4   6      341.80      388.36     28.67 o
  -7   4   6      507.94      554.79     13.84 o
  -6   4   6     7200.15     7878.77    291.78 o
  -5   4   6     4345.70     4686.87     34.04 o
  -4   4   6      157.72      157.14      6.48 o
  -3   4   6      643.09      649.29     13.57 o
  -2   4   6     2289.98     2220.39     22.42 o
  -1   4   6      536.05      520.48     11.80 o
   0   4   6      863.36      667.99     13.57 o
   1   4   6      892.29      685.66     14.78 o
   2   4   6       72.16       65.64      8.11 o
   3   4   6     1228.73     1209.87     22.01 o
   4   4   6      126.63      140.80     12.31 o
   5   4   6      548.89      507.38     19.11 o
   6   4   6       12.15       24.48     12.87 o
   7   4   6      141.13      120.42     16.55 o
   8   4   6        2.97        5.31     20.79 o
   9   4   6      112.98      114.13     19.39 o
  10   4   6      177.22      186.02     23.22 o
  11   4   6       76.87       90.26     23.73 o
 -13   5   6        0.47      -21.54     30.16 o
 -12   5   6       45.41       45.83     18.93 o
 -11   5   6       37.51       15.76     24.01 o
 -10   5   6        1.03        2.52     20.42 o
  -9   5   6       70.54       70.03     14.87 o
  -8   5   6        8.59       -4.39     15.27 o
  -7   5   6      256.27      283.84     11.36 o
  -6   5   6      278.26      262.48     10.16 o
  -5   5   6      133.55      121.43     14.97 o
  -4   5   6      422.42      397.80     13.61 o
  -3   5   6      461.01      480.62     12.91 o
  -2   5   6     1251.99     1491.74     19.72 o
  -1   5   6       30.80       15.76      6.95 o
   0   5   6     3062.05     3063.95     30.77 o
   1   5   6     1198.67     1063.99     18.37 o
   2   5   6     2550.50     2360.81     28.16 o
   3   5   6        2.44       10.21     12.96 o
   4   5   6      217.48      236.70     13.99 o
   5   5   6      167.80      193.53     14.78 o
   6   5   6       54.31       56.92     13.38 o
   7   5   6       87.68       62.05     16.18 o
   8   5   6       96.96       74.45     18.28 o
   9   5   6       24.06       13.61     18.37 o
  10   5   6       45.02        3.45     27.32 o
  11   5   6        8.96       29.14     29.56 o
 -13   6   6       66.00       72.08     23.22 o
 -12   6   6        0.01        8.16     26.25 o
 -11   6   6       13.42       38.70     15.99 o
 -10   6   6       35.34       49.28     16.04 o
  -9   6   6        1.56      -18.14     19.11 o
  -8   6   6       74.42       74.29      9.88 o
  -7   6   6      741.23      770.86     52.15 o
  -6   6   6     1237.10     1379.84     18.45 o
  -5   6   6       66.01       69.09      7.81 o
  -4   6   6     1421.60     1500.65     39.84 o
  -3   6   6     1590.97     1625.27     22.28 o
  -2   6   6      359.04      391.85     11.70 o
  -1   6   6     1812.16     1866.44     22.84 o
   0   6   6     1084.91     1026.04     18.00 o
   1   6   6       10.64       22.05      7.04 o
   2   6   6      156.19      151.33     10.77 o
   3   6   6      284.02      247.89     13.94 o
   4   6   6      761.37      750.18     20.89 o
   5   6   6      504.05      451.62     19.72 o
   6   6   6      709.07      656.61     24.06 o
   7   6   6       85.26      116.83     16.92 o
   8   6   6      131.62      152.13     20.23 o
   9   6   6      326.61      308.68     25.27 o
  10   6   6       41.70       26.11     30.02 o
  11   6   6       37.80        5.92     32.22 o
 -13   7   6        4.86       27.83     30.68 o
 -12   7   6      192.67      181.96     24.20 o
 -11   7   6        7.17      -22.33     24.62 o
 -10   7   6       82.99       89.23     17.67 o
  -9   7   6      281.79      242.94     19.39 o
  -8   7   6      718.75      732.69     46.39 o
  -7   7   6      282.01      282.07     11.67 o
  -6   7   6     2010.54     2059.17    113.57 o
  -5   7   6       55.91       58.44      7.42 o
  -4   7   6        4.65       -9.77      9.77 o
  -3   7   6      309.61      395.95     13.15 o
  -2   7   6      602.70      563.09     14.87 o
  -1   7   6       23.46        2.19     10.96 o
   0   7   6      575.73      460.62     13.94 o
   1   7   6     1760.00     1550.48     23.64 o
   2   7   6      953.23      883.94     20.09 o
   3   7   6     1244.57     1178.49     24.80 o
   4   7   6      541.03      548.17     19.35 o
   5   7   6        0.77       -8.35     12.31 o
   6   7   6      362.00      356.84     20.89 o
   7   7   6       65.56       61.68     17.11 o
   8   7   6      130.34      163.69     20.37 o
   9   7   6       10.94       -1.59     26.43 o
  10   7   6      209.35      174.78     26.15 o
 -13   8   6        2.22       22.75     27.04 o
 -12   8   6        1.25       13.66     28.49 o
 -11   8   6      120.32      149.00     20.05 o
 -10   8   6      386.57      283.27     23.87 o
  -9   8   6        6.87       19.39     20.70 o
  -8   8   6      596.46      588.48     16.53 o
  -7   8   6       16.91       11.45     10.01 o
  -6   8   6       81.43       71.25     12.54 o
  -5   8   6        0.30        0.39     10.43 o
  -4   8   6       16.47       20.94      6.68 o
  -3   8   6       40.91       62.29      9.09 o
  -2   8   6        0.68        0.00     11.84 o
  -1   8   6     1522.16     1471.88     22.84 o
   0   8   6     1542.62     1577.20     23.96 o
   1   8   6     1258.64     1044.41     21.17 o
   2   8   6     2859.44     2629.49     33.33 o
   3   8   6      188.40      210.87     14.73 o
   4   8   6      560.25      548.31     20.84 o
   5   8   6      107.70      133.99     14.50 o
   6   8   6        0.67        3.45     17.76 o
   7   8   6      253.01      227.23     20.28 o
   8   8   6       36.94       26.20     27.18 o
   9   8   6      170.17      174.41     22.89 o
  10   8   6        0.04      -30.72     30.72 o
 -13   9   6       28.27      -13.57     34.78 o
 -12   9   6       25.47        6.99     30.54 o
 -11   9   6      216.26      195.72     23.78 o
 -10   9   6        2.85      -27.04     27.04 o
  -9   9   6      750.87      752.23     28.11 o
  -8   9   6        0.14       15.71     16.01 o
  -7   9   6      224.57      239.53     14.90 o
  -6   9   6      955.01      940.71     17.49 o
  -5   9   6      121.03      128.23      9.33 o
  -4   9   6      448.93      432.51     17.53 o
  -3   9   6       85.13       70.07     10.96 o
  -2   9   6      681.56      665.38     17.86 o
  -1   9   6       71.25       73.34     10.02 o
   0   9   6       24.18       12.91     14.41 o
   1   9   6      260.57      190.54     12.87 o
   2   9   6       99.69      107.88     12.21 o
   3   9   6      832.16      822.96     23.17 o
   4   9   6      368.62      398.29     19.02 o
   5   9   6       74.51       46.57     14.92 o
   6   9   6      100.65       89.79     16.08 o
   7   9   6       96.49      129.09     17.30 o
   8   9   6       20.45       32.26     16.97 o
   9   9   6        0.66       21.54     26.99 o
  10   9   6       35.56       43.59     21.77 o
 -12  10   6        3.13       18.88     20.98 o
 -11  10   6      522.93      398.75     30.26 o
 -10  10   6      923.86      859.56     33.57 o
  -9  10   6       29.92       32.68     16.60 o
  -8  10   6      791.76      786.44     40.40 o
  -7  10   6      758.56      800.83     50.77 o
  -6  10   6      112.49      110.31     10.22 o
  -5  10   6      613.00      584.22     14.32 o
  -4  10   6      654.61      621.91     13.94 o
  -3  10   6      980.35      984.27     22.01 o
  -2  10   6      470.93      486.17     17.25 o
  -1  10   6     1894.10     1689.09     27.60 o
   0  10   6     1088.94     1044.64     22.61 o
   1  10   6        1.02      -10.12     13.71 o
   2  10   6     2937.78     2564.54     35.90 o
   3  10   6     1004.09      895.83     24.24 o
   4  10   6     1221.13     1158.63     29.23 o
   5  10   6     1051.70     1002.73     29.60 o
   6  10   6      332.51      338.70     21.45 o
   7  10   6       25.32       17.44     16.22 o
   8  10   6      374.42      385.19     25.46 o
   9  10   6       18.47      -10.26     28.95 o
  10  10   6       52.02       36.13     23.59 o
 -12  11   6      105.04       24.38     32.54 o
 -11  11   6      108.18       28.49     32.77 o
 -10  11   6       30.74       24.43     29.88 o
  -9  11   6      763.16      724.45     29.88 o
  -8  11   6      439.85      416.10     22.40 o
  -7  11   6      125.16      142.33     11.62 o
  -6  11   6      259.63      248.25     16.04 o
  -5  11   6       25.99       27.89      9.38 o
  -4  11   6      137.24      105.63     10.20 o
  -3  11   6     1414.00     1433.98     27.93 o
  -2  11   6       67.37       75.29     11.98 o
  -1  11   6        0.64        2.38     15.11 o
   0  11   6     1078.10      943.90     23.50 o
   1  11   6        8.25       19.81     11.14 o
   2  11   6       31.78       -4.52     17.72 o
   3  11   6       95.17       72.40     13.66 o
   4  11   6       94.24      109.23     15.06 o
   5  11   6        0.53      -13.10     20.47 o
   6  11   6      114.53       98.46     17.53 o
   7  11   6      248.31      302.43     21.87 o
   8  11   6      342.77      424.35     26.76 o
   9  11   6        0.00        3.54     29.28 o
  10  11   6       58.92       75.25     22.42 o
 -12  12   6        0.01       -5.78     29.79 o
 -11  12   6       78.58       88.39     21.21 o
 -10  12   6       44.35       46.06     20.00 o
  -9  12   6        0.36      -14.22     25.22 o
  -8  12   6       24.67       -0.16     29.60 o
  -7  12   6      383.91      368.87     15.20 o
  -6  12   6       60.24       53.75     10.23 o
  -5  12   6      209.02      249.69     11.91 o
  -4  12   6       92.66       99.32      9.48 o
  -3  12   6      656.02      642.44     20.89 o
  -2  12   6      153.33      117.44     14.22 o
  -1  12   6     3860.85     3523.69     42.57 o
   0  12   6      781.79      734.19     21.96 o
   1  12   6      691.29      584.30     21.07 o
   2  12   6      134.84      137.35     14.17 o
   3  12   6       15.05       -4.20     18.42 o
   4  12   6      187.14      181.78     17.67 o
   5  12   6        1.10        0.00     18.70 o
   6  12   6      233.64      270.08     21.45 o
   7  12   6       37.49       43.82     19.21 o
   8  12   6       41.02       32.45     19.81 o
   9  12   6       55.76       53.19     21.63 o
 -11  13   6        0.90      -14.50     27.97 o
 -10  13   6       23.11       40.51     20.75 o
  -9  13   6      182.08      182.34     20.93 o
  -8  13   6      160.10      181.57     38.37 o
  -7  13   6       95.25       86.87     12.36 o
  -6  13   6       85.90       96.52     11.17 o
  -5  13   6      272.00      261.48     23.33 o
  -4  13   6      271.90      239.09     11.73 o
  -3  13   6       63.83       76.18     13.33 o
  -2  13   6      311.84      322.34     17.67 o
  -1  13   6      310.08      318.28     17.48 o
   0  13   6      193.49      196.00     16.08 o
   1  13   6       76.53       70.35     12.96 o
   2  13   6       30.29       26.57     12.12 o
   3  13   6        0.04      -12.31     19.07 o
   4  13   6       41.99       20.33     20.70 o
   5  13   6        9.73      -21.17     22.52 o
   6  13   6       77.92       90.77     19.07 o
   7  13   6      233.73      241.08     24.43 o
   8  13   6       12.25        3.45     28.49 o
   9  13   6        0.16       -7.60     29.88 o
 -11  14   6        2.37       -1.86     30.49 o
 -10  14   6       81.03       89.61     22.19 o
  -9  14   6        1.02       11.00     26.15 o
  -8  14   6       90.77      100.31     13.46 o
  -7  14   6      334.22      320.43     40.09 o
  -6  14   6      836.27      852.01     20.15 o
  -5  14   6       28.85       19.75     11.02 o
  -4  14   6      911.77      886.25     18.99 o
  -3  14   6      148.71      153.85     15.90 o
  -2  14   6       16.70      -18.14     18.14 o
  -1  14   6      207.67      177.91     16.22 o
   0  14   6       70.77       64.01     14.13 o
   1  14   6       17.20       31.80     12.03 o
   2  14   6       19.62       53.19     12.73 o
   3  14   6       36.64       16.74     21.35 o
   4  14   6        1.00        6.34     21.49 o
   5  14   6        1.67       -1.40     21.54 o
   6  14   6      183.12      238.05     22.24 o
   7  14   6       42.63       23.03     28.58 o
   8  14   6      100.99       76.32     24.80 o
   9  14   6       88.76      104.11     24.85 o
 -11  15   6       21.77       27.37     22.01 o
 -10  15   6      134.03      107.88     25.22 o
  -9  15   6      169.07      187.04     23.45 o
  -8  15   6       43.32       32.60     12.74 o
  -7  15   6       74.43       86.06     12.78 o
  -6  15   6      133.71      147.22     13.67 o
  -5  15   6        9.53        7.49     14.40 o
  -4  15   6       19.73       33.31     10.34 o
  -3  15   6        9.32      -20.65     20.65 o
  -2  15   6       52.89       44.43     13.47 o
  -1  15   6       92.78       83.92     14.64 o
   0  15   6        2.46       23.59     13.24 o
   1  15   6        2.05        2.28     17.95 o
   2  15   6       87.07       85.78     16.27 o
   3  15   6      139.97      162.34     18.14 o
   4  15   6      360.61      380.80     23.31 o
   5  15   6      272.73      289.15     22.75 o
   6  15   6       63.56       61.91     19.81 o
   7  15   6      159.47      200.33     22.28 o
   8  15   6        9.20      -13.10     21.91 o
 -10  16   6      144.50      154.83     25.46 o
  -9  16   6       19.52       19.02     24.62 o
  -8  16   6      259.46      283.86     32.91 o
  -7  16   6        5.20       10.33     16.89 o
  -6  16   6      283.21      288.97     21.87 o
  -5  16   6      238.92      244.73     14.96 o
  -4  16   6      130.30      144.56     12.19 o
  -3  16   6     1007.05      967.72     29.51 o
  -2  16   6       74.84       88.53     14.41 o
  -1  16   6       96.37      102.33     15.52 o
   0  16   6      231.50      235.67     18.56 o
   1  16   6      190.14      160.89     18.51 o
   2  16   6      151.13      154.64     18.70 o
   3  16   6      334.21      320.10     24.10 o
   4  16   6       26.51       59.21     17.53 o
   5  16   6       27.51       38.84     16.92 o
   6  16   6        2.39        4.99     26.95 o
   7  16   6       37.56       40.47     22.42 o
   8  16   6       18.89       22.38     23.45 o
 -10  17   6        5.15      -27.46     31.75 o
  -9  17   6      109.73      123.27     22.94 o
  -8  17   6        1.28       -9.42     27.34 o
  -7  17   6      172.71      151.91     16.05 o
  -6  17   6        4.51       16.50     29.00 o
  -5  17   6       11.90       10.58     16.73 o
  -4  17   6      408.38      358.80     26.25 o
  -3  17   6       48.72       37.86     16.60 o
  -2  17   6      475.61      488.82     23.96 o
  -1  17   6      113.24      101.73     17.44 o
   0  17   6       61.21       38.28     17.02 o
   1  17   6       12.79      -17.06     25.27 o
   2  17   6      230.44      244.76     21.21 o
   3  17   6      101.16       87.79     19.25 o
   4  17   6       15.92        3.03     18.32 o
   5  17   6        0.07      -21.31     25.97 o
   6  17   6       29.77        6.99     28.02 o
   7  17   6        0.74      -31.00     31.00 o
  -9  18   6       52.15        7.60     31.14 o
  -8  18   6      138.24      139.47     37.88 o
  -7  18   6       29.88        7.53     19.13 o
  -6  18   6        0.39      -17.72     18.53 o
  -5  18   6       53.11       89.52     14.69 o
  -4  18   6       12.61        8.48     14.23 o
  -3  18   6        0.94       48.25     16.46 o
  -2  18   6        1.82      -23.78     23.78 o
  -1  18   6        9.05      -23.36     24.99 o
   0  18   6        2.36        6.95     22.84 o
   1  18   6       79.17      115.76     18.14 o
   2  18   6      452.47      510.69     27.04 o
   3  18   6       33.57       15.29     26.71 o
   4  18   6       33.45       12.82     28.11 o
   5  18   6      101.77      123.69     22.42 o
   6  18   6       19.24       31.28     20.89 o
   7  18   6       66.60       25.60     34.50 o
  -8  19   6       53.69       28.14     18.76 o
  -7  19   6        9.86        0.42     20.16 o
  -6  19   6       20.43        8.78     20.70 o
  -5  19   6       29.63       11.54     18.82 o
  -4  19   6        0.30        9.83     16.66 o
  -3  19   6        1.44       22.47     24.71 o
  -2  19   6       21.50       45.83     17.39 o
  -1  19   6        2.94      -25.78     25.78 o
   0  19   6        0.03      -25.60     25.60 o
   1  19   6       54.45       16.50     26.43 o
   2  19   6      153.53      202.01     21.03 o
   3  19   6       42.96       24.38     28.02 o
   4  19   6        3.40        3.40     27.69 o
   5  19   6       17.28       38.32     20.09 o
   6  19   6        0.72       21.26     29.93 o
  -8  20   6        0.02        5.87     22.25 o
  -7  20   6       12.10       19.05     16.88 o
  -6  20   6        0.78      -21.06     21.06 o
  -5  20   6        9.08       11.91     15.49 o
  -4  20   6       18.08       22.98     30.35 o
  -3  20   6       28.95       -1.59     27.37 o
  -2  20   6      121.25      115.39     20.98 o
  -1  20   6       74.86       44.06     19.58 o
   0  20   6      344.77      324.11     26.29 o
   1  20   6      146.60      138.42     22.84 o
   2  20   6       60.33       51.47     20.47 o
   3  20   6        7.43      -13.80     27.65 o
   4  20   6      117.87      170.59     22.38 o
   5  20   6       60.62       52.92     24.52 o
  -7  21   6       40.38       41.57     18.39 o
  -6  21   6       47.89       30.74     18.14 o
  -5  21   6        0.49      -10.58     19.78 o
  -4  21   6       95.45      100.77     15.97 o
  -3  21   6        4.10       13.66     28.44 o
  -2  21   6       83.71       42.94     23.22 o
  -1  21   6      323.67      367.05     27.65 o
   0  21   6      339.84      374.70     27.41 o
   1  21   6       86.89       82.71     21.73 o
   2  21   6      199.56      171.29     24.38 o
   3  21   6        4.21       -5.50     29.23 o
   4  21   6       12.83       -9.65     30.30 o
  -6  22   6       43.69       29.25     23.08 o
  -5  22   6       15.78       23.14     18.17 o
  -4  22   6        6.24        9.25     16.71 o
  -3  22   6       66.95       -1.82     31.05 o
  -2  22   6       56.48       97.81     22.42 o
  -1  22   6       62.66       63.54     23.68 o
   0  22   6      120.96      159.30     25.04 o
   1  22   6       12.79      -30.82     32.40 o
   2  22   6        2.83      -31.89     33.15 o
   3  22   6       22.39       31.05     21.03 o
  -4  23   6      173.27      181.76     18.67 o
  -3  23   6       19.21      -17.34     32.22 o
  -2  23   6       67.80      111.66     22.38 o
  -1  23   6       85.52       79.07     24.01 o
   0  23   6       12.58       13.29     33.57 o
   1  23   6        7.33        1.91     30.63 o
 -14   1   7       74.76       59.54     17.17 o
 -13   1   7       23.64       -3.48     19.50 o
 -12   1   7      187.36      203.50     16.20 o
 -11   1   7      152.24      175.89     14.61 o
 -10   1   7      333.29      338.32     14.84 o
  -9   1   7      168.73      165.81      8.19 o
  -8   1   7     1118.22     1142.36     21.13 o
  -7   1   7      541.70      551.35     11.87 o
  -6   1   7     2831.43     3206.65     17.34 o
  -5   1   7     1739.91     2072.27     14.75 o
  -4   1   7     2102.44     2541.20     19.51 o
  -2   1   7     9007.54     9027.05     42.15 o
  -1   1   7     1145.40     1064.65     10.94 o
   0   1   7      267.77      232.35      6.38 o
   2   1   7      265.75      290.73      8.39 o
   3   1   7      626.87      625.82     12.08 o
   4   1   7      423.15      432.24     11.65 o
   5   1   7       68.43       75.44      8.78 o
   6   1   7        3.30       -3.46     11.96 o
   7   1   7        9.13        7.17     12.09 o
   8   1   7      276.12      323.14     17.16 o
   9   1   7       58.98       92.68     30.79 o
  10   1   7      113.78      147.56     16.99 o
  11   1   7      125.86      153.83     18.32 o
 -14   2   7       94.13       84.49     17.01 o
 -13   2   7       20.42       18.21     21.15 o
 -12   2   7       69.56       96.28     14.47 o
 -11   2   7        0.39       15.26     13.51 o
 -10   2   7        3.64      -19.63     19.63 o
  -9   2   7      145.78      139.35      7.79 o
  -8   2   7     1047.57     1057.81     18.88 o
  -7   2   7     5445.96     5860.36     59.01 o
  -6   2   7     1016.78     1144.13     12.71 o
  -5   2   7     1454.63     1675.38     12.77 o
  -4   2   7     6366.37     6952.52     95.36 o
  -3   2   7     4261.61     4788.31     32.96 o
  -2   2   7     1735.71     1636.59     19.86 o
  -1   2   7       49.67       31.14     10.51 o
   0   2   7     2909.38     3078.38     21.82 o
   1   2   7     4251.68     4306.60     71.87 o
   2   2   7       17.33       20.10      4.93 o
   3   2   7       91.93       67.71      7.28 o
   4   2   7      574.97      547.36     12.96 o
   5   2   7        0.19        7.92     11.99 o
   6   2   7       58.31       58.71     11.98 o
   7   2   7       20.27        8.41     11.66 o
   8   2   7      173.76      183.15     14.06 o
   9   2   7      195.37      234.36     23.96 o
  10   2   7        7.44        7.82     21.28 o
  11   2   7       52.23       86.02     16.63 o
 -14   3   7       44.83       96.23     22.66 o
 -13   3   7      132.56      107.28     23.54 o
 -12   3   7       81.27       75.53     19.67 o
 -11   3   7      218.72      272.18     22.05 o
 -10   3   7      272.48      291.43     20.84 o
  -9   3   7      737.82      765.64     27.79 o
  -8   3   7       19.04      -13.10     13.10 o
  -7   3   7      188.86      193.40     10.60 o
  -6   3   7     4573.80     5045.62    139.00 o
  -5   3   7     1675.12     1779.30     17.64 o
  -4   3   7       49.58       50.72      7.93 o
  -3   3   7     1717.01     2064.95     22.70 o
  -2   3   7     2147.39     2416.15     23.45 o
  -1   3   7      639.95      655.64     13.15 o
   0   3   7     1376.91     1372.20     18.74 o
   2   3   7      559.04      496.52     14.87 o
   3   3   7      580.33      575.35     17.06 o
   4   3   7      154.82      183.50     12.91 o
   5   3   7      516.12      510.22     19.53 o
   6   3   7       45.86       69.33     13.52 o
   7   3   7      229.78      267.65     19.72 o
   8   3   7       80.07       78.84     17.58 o
   9   3   7      174.37      170.07     22.61 o
  10   3   7      185.70      189.52     24.71 o
  11   3   7       67.27       95.29     23.64 o
 -13   4   7        1.54        0.00     27.65 o
 -12   4   7      103.02       58.28     22.19 o
 -11   4   7        0.44       -5.59     22.84 o
 -10   4   7        2.49      -14.69     22.42 o
  -9   4   7       11.38       12.95     13.40 o
  -8   4   7      163.85      153.55     10.90 o
  -7   4   7      669.04      702.78     14.85 o
  -6   4   7      922.41      956.18     15.38 o
  -5   4   7       21.02       20.72      6.05 o
  -4   4   7     1870.38     2170.18     25.83 o
  -3   4   7      733.97      910.09     16.18 o
  -2   4   7     2049.41     2355.68     24.20 o
  -1   4   7       52.23       63.40      7.04 o
   0   4   7       67.07       67.13      7.93 o
   1   4   7     2989.50     3009.69     29.79 o
   2   4   7      962.95      873.40     18.51 o
   3   4   7      424.91      431.99     15.52 o
   4   4   7     3663.08     3345.59     40.33 o
   5   4   7      335.90      302.57     17.16 o
   6   4   7      187.85      216.65     17.67 o
   7   4   7       20.96       38.04     14.73 o
   8   4   7        0.22       -9.65     24.06 o
   9   4   7       15.01       12.49     26.62 o
  10   4   7       25.79       54.31     20.93 o
  11   4   7        5.25       17.67     32.77 o
 -13   5   7       56.38       83.87     20.93 o
 -12   5   7        5.85      -23.96     25.55 o
 -11   5   7       17.77       15.66     24.85 o
 -10   5   7      119.04      125.32     16.92 o
  -9   5   7      538.91      559.88     20.98 o
  -8   5   7       37.74       47.53      8.80 o
  -7   5   7     2428.84     2629.25     25.71 o
  -6   5   7      758.21      804.09     31.66 o
  -5   5   7       75.12       95.28      7.29 o
  -4   5   7      666.98      623.75     15.34 o
  -3   5   7      380.99      388.26     12.40 o
  -2   5   7      507.21      517.59     13.43 o
  -1   5   7      359.81      415.91     12.03 o
   0   5   7     3017.01     3061.99     29.37 o
   1   5   7        0.64        0.00     10.91 o
   2   5   7      658.11      613.16     16.46 o
   3   5   7     3044.20     2897.79     35.11 o
   4   5   7     1664.87     1534.54     28.77 o
   5   5   7      183.50      180.61     15.39 o
   6   5   7     1098.49     1126.98     29.56 o
   7   5   7       54.02       51.94     15.62 o
   8   5   7      232.67      186.35     20.33 o
   9   5   7      122.89      157.16     20.56 o
  10   5   7        6.59        3.59     29.74 o
 -13   6   7        1.15       61.63     20.51 o
 -12   6   7        3.01      -16.27     27.69 o
 -11   6   7        4.90       -7.27     23.12 o
 -10   6   7       49.82       56.18     15.90 o
  -9   6   7        5.28      -13.49     14.14 o
  -8   6   7      476.01      481.57     14.79 o
  -7   6   7       14.32       20.41     14.24 o
  -6   6   7       41.68       23.61     17.65 o
  -5   6   7      265.02      257.66      9.06 o
  -4   6   7     2348.23     2567.06     29.84 o
  -3   6   7     1038.48     1091.22     19.35 o
  -2   6   7        0.54        8.25      6.95 o
  -1   6   7     1041.21      933.36     17.76 o
   0   6   7      901.09      825.29     17.11 o
   1   6   7      169.32      172.50     10.44 o
   2   6   7      943.67      999.89     20.89 o
   3   6   7       85.30      119.35     12.59 o
   4   6   7        0.75      -15.66     15.66 o
   5   6   7       35.69       12.96     19.58 o
   6   6   7        0.10      -20.56     20.56 o
   7   6   7      311.92      293.85     22.66 o
   8   6   7        0.01      -24.29     24.57 o
   9   6   7      235.23      189.84     23.68 o
  10   6   7        1.15       25.64     28.86 o
 -13   7   7       94.56       59.95     23.68 o
 -12   7   7      105.18       83.55     22.56 o
 -11   7   7       67.59       59.49     18.88 o
 -10   7   7      228.26      279.77     21.40 o
  -9   7   7      112.89      101.16     12.70 o
  -8   7   7       87.49       86.99     10.66 o
  -7   7   7      804.71      817.54     34.71 o
  -6   7   7      675.87      698.94     14.82 o
  -5   7   7     1267.86     1372.22     31.12 o
  -4   7   7       87.87       74.41      9.51 o
  -3   7   7     3093.44     3343.35     33.75 o
  -2   7   7     1379.54     1367.22     21.63 o
  -1   7   7      165.62      170.26     10.54 o
   0   7   7       37.93       42.89      8.21 o
   1   7   7     1070.26      940.68     19.91 o
   2   7   7       38.23       36.83      9.46 o
   3   7   7     3643.78     3389.56     40.19 o
   4   7   7      415.78      395.86     17.72 o
   5   7   7      788.09      795.73     25.32 o
   6   7   7      637.10      560.34     24.24 o
   7   7   7      160.31      181.50     19.72 o
   8   7   7      108.76       93.66     19.58 o
   9   7   7       18.75        1.63     27.74 o
  10   7   7        0.15       18.46     20.37 o
 -13   8   7       62.05       29.18     23.22 o
 -12   8   7      651.02      588.27     33.61 o
 -11   8   7        3.09      -22.89     28.81 o
 -10   8   7      550.86      553.39     27.09 o
  -9   8   7      155.40      151.62     13.02 o
  -8   8   7       32.60       42.21     10.07 o
  -7   8   7        7.15       13.26      8.62 o
  -6   8   7        2.59       -5.57     15.36 o
  -5   8   7       35.94       23.29      9.04 o
  -4   8   7        2.06        5.64     13.57 o
  -3   8   7       29.08       49.51      9.98 o
  -2   8   7      197.55      172.13     11.24 o
  -1   8   7      462.34      457.96     14.73 o
   0   8   7      624.37      602.81     17.30 o
   1   8   7      404.67      405.28     15.48 o
   2   8   7       19.33       -4.62     14.59 o
   3   8   7     1238.52     1182.78     25.69 o
   4   8   7      944.64      843.38     24.15 o
   5   8   7       88.16       95.25     15.06 o
   6   8   7       26.52       15.71     19.44 o
   7   8   7      337.77      334.00     22.89 o
   8   8   7       52.16        7.51     28.95 o
   9   8   7       91.70       20.23     32.03 o
  10   8   7       21.48       24.48     31.00 o
 -13   9   7        1.52      -23.12     30.58 o
 -12   9   7        6.05       13.89     28.63 o
 -11   9   7      173.79      158.61     22.33 o
 -10   9   7      683.20      681.37     28.81 o
  -9   9   7        6.44       28.22     12.16 o
  -8   9   7     1317.25     1291.58     72.26 o
  -7   9   7       22.07        3.56     12.92 o
  -6   9   7      780.68      760.35     20.23 o
  -5   9   7      154.04      142.60     19.28 o
  -4   9   7      273.49      218.23     14.17 o
  -3   9   7      393.27      375.02     15.57 o
  -2   9   7     1416.79     1314.35     23.45 o
  -1   9   7     5033.94     4893.05     47.69 o
   0   9   7       72.73       81.73     10.54 o
   1   9   7     5613.98     5254.22     52.22 o
   2   9   7      626.75      682.07     20.28 o
   3   9   7      327.97      291.24     16.36 o
   4   9   7      366.27      339.54     17.95 o
   5   9   7       78.86      101.59     14.83 o
   6   9   7       89.15       99.26     16.83 o
   7   9   7       13.74       -9.79     26.53 o
   8   9   7        5.32       17.02     24.20 o
   9   9   7        9.16       -1.72     27.74 o
  10   9   7        4.96      -32.54     32.54 o
 -12  10   7      133.40      108.86     23.87 o
 -11  10   7        0.82       14.59     29.56 o
 -10  10   7       24.61       35.48     18.60 o
  -9  10   7      344.72      335.41     25.97 o
  -8  10   7        0.82        9.88     11.85 o
  -7  10   7      371.77      377.77     14.48 o
  -6  10   7       91.20       77.68     10.17 o
  -5  10   7      737.20      776.66     27.11 o
  -4  10   7       46.27       47.65     11.84 o
  -3  10   7        1.18        2.33     14.55 o
  -2  10   7       96.78       80.61     11.56 o
  -1  10   7      420.84      416.28     16.83 o
   0  10   7      108.16      108.07     11.66 o
   1  10   7      484.65      450.64     18.00 o
   2  10   7       64.30       72.92     12.59 o
   3  10   7        1.95       23.03     11.14 o
   4  10   7       40.73       34.83     13.57 o
   5  10   7      172.91      200.80     18.09 o
   6  10   7        2.15       30.72     14.92 o
   7  10   7       16.54       54.36     16.69 o
   8  10   7       30.79       -1.59     27.83 o
   9  10   7        0.60      -27.32     27.32 o
 -12  11   7      133.67      126.76     23.82 o
 -11  11   7      350.05      322.71     26.20 o
 -10  11   7       26.89       51.84     18.09 o
  -9  11   7      277.89      275.58     16.30 o
  -8  11   7       28.44       57.43     11.39 o
  -7  11   7        5.04        1.96     16.22 o
  -6  11   7       29.65       61.42     12.98 o
  -5  11   7      446.87      415.93     15.45 o
  -4  11   7      803.33      799.23     22.52 o
  -3  11   7      847.42      805.76     22.15 o
  -2  11   7     1525.26     1508.34     28.39 o
  -1  11   7      551.75      528.13     19.07 o
   0  11   7      311.64      291.66     15.20 o
   1  11   7      865.72      793.96     23.26 o
   2  11   7      358.20      318.19     16.92 o
   3  11   7       62.28       78.42     12.45 o
   4  11   7      508.07      471.39     23.08 o
   5  11   7      170.76      188.21     18.70 o
   6  11   7        0.13       -5.45     21.96 o
   7  11   7        4.81       -9.04     24.99 o
   8  11   7        0.02      -28.95     28.95 o
   9  11   7        0.00      -31.56     31.56 o
 -12  12   7       96.95       79.58     23.68 o
 -11  12   7      320.97      256.70     27.23 o
 -10  12   7        7.66        4.66     25.78 o
  -9  12   7      825.91      867.47     27.11 o
  -8  12   7      136.11      120.92     13.31 o
  -7  12   7        4.72        1.00     15.36 o
  -6  12   7      116.83      126.48     21.07 o
  -5  12   7        3.74       13.49     11.52 o
  -4  12   7      100.52       84.71     13.43 o
  -3  12   7      423.95      357.91     18.32 o
  -2  12   7      215.89      211.85     14.50 o
  -1  12   7      443.39      452.27     18.74 o
   0  12   7        1.40       20.00     11.14 o
   1  12   7      884.10      835.45     24.01 o
   2  12   7        8.37        4.06     17.02 o
   3  12   7      250.07      217.02     16.97 o
   4  12   7      612.40      641.14     25.27 o
   5  12   7      109.96       98.18     17.67 o
   6  12   7      107.01      100.38     19.44 o
   7  12   7      241.54      265.09     23.73 o
   8  12   7       42.03       13.80     31.10 o
   9  12   7        0.11       -9.46     31.42 o
 -12  13   7       15.52      -11.84     31.33 o
 -11  13   7       39.72        7.23     32.40 o
 -10  13   7      580.98      517.03     31.05 o
  -9  13   7      172.89      191.25     35.99 o
  -8  13   7      117.23      122.71     25.48 o
  -7  13   7      310.73      315.58     15.21 o
  -6  13   7      353.12      349.62     14.83 o
  -5  13   7        5.26        5.93     12.75 o
  -4  13   7      192.42      142.24     15.66 o
  -3  13   7      266.60      239.45     16.22 o
  -2  13   7      281.96      272.13     16.74 o
  -1  13   7      111.42       90.35     13.38 o
   0  13   7      767.21      729.76     23.31 o
   1  13   7      615.73      558.66     21.54 o
   2  13   7      317.81      319.40     18.46 o
   3  13   7      653.20      664.54     24.94 o
   4  13   7       29.19       28.39     15.25 o
   5  13   7       30.67       17.76     23.73 o
   6  13   7      350.31      347.70     26.25 o
   7  13   7      137.67      204.34     23.50 o
   8  13   7      447.05      509.90     32.03 o
   9  13   7      134.90      124.90     24.06 o
 -11  14   7       31.28       -3.73     31.70 o
 -10  14   7       44.73       33.33     23.17 o
  -9  14   7        1.51      -13.75     16.93 o
  -8  14   7       17.30        6.32     42.15 o
  -7  14   7        0.59       -4.34     29.39 o
  -6  14   7        0.59        7.93     14.24 o
  -5  14   7       14.63        6.99     27.27 o
  -4  14   7      117.08       84.80     15.66 o
  -3  14   7        1.05       17.72     11.70 o
  -2  14   7      103.50       94.55     14.97 o
  -1  14   7       78.76       83.27     13.75 o
   0  14   7      148.23      144.90     16.04 o
   1  14   7        0.05        7.74     18.37 o
   2  14   7      206.14      149.47     18.65 o
   3  14   7        3.65        6.11     21.17 o
   4  14   7      183.29      214.92     19.58 o
   5  14   7       40.58       43.17     18.23 o
   6  14   7      187.87      198.84     23.45 o
   7  14   7       18.44       40.75     19.49 o
   8  14   7       20.59        0.00     29.42 o
 -11  15   7        4.47      -13.61     29.70 o
 -10  15   7       42.18        7.13     30.16 o
  -9  15   7      185.20      173.52     35.22 o
  -8  15   7        0.03      -17.50     17.50 o
  -7  15   7      252.91      235.76     15.13 o
  -6  15   7      251.03      234.34     16.13 o
  -5  15   7       28.30       37.30     12.77 o
  -4  15   7      493.46      515.26     24.57 o
  -3  15   7      367.54      327.10     20.61 o
  -2  15   7        1.04      -18.14     19.67 o
  -1  15   7       46.39       50.54     13.75 o
   0  15   7        9.12       23.31     13.57 o
   1  15   7       41.47       25.41     14.92 o
   2  15   7      106.50      111.80     17.06 o
   3  15   7      187.16      197.72     20.51 o
   4  15   7      193.33      196.32     21.54 o
   5  15   7       25.17       13.61     24.20 o
   6  15   7      224.16      253.34     23.64 o
   7  15   7       58.56       19.49     32.40 o
   8  15   7        4.87      -17.34     33.19 o
 -10  16   7       37.95       43.78     22.01 o
  -9  16   7        9.01       -0.90     21.31 o
  -8  16   7       25.18       34.52     23.31 o
  -7  16   7        1.07       -3.78     17.02 o
  -6  16   7       64.35       90.13     11.97 o
  -5  16   7      121.41      123.35     12.89 o
  -4  16   7      200.14      179.49     19.53 o
  -3  16   7       39.89       13.61     23.08 o
  -2  16   7        3.52      -12.17     20.75 o
  -1  16   7        8.97       38.46     13.66 o
   0  16   7      239.08      259.54     18.93 o
   1  16   7      662.51      623.19     26.71 o
   2  16   7        4.85        0.00     22.94 o
   3  16   7      298.47      322.11     23.36 o
   4  16   7      102.41      112.08     19.86 o
   5  16   7       65.03       66.20     19.35 o
   6  16   7       25.88       30.86     19.02 o
   7  16   7       34.51       48.11     22.61 o
 -10  17   7        8.90       -7.79     28.77 o
  -9  17   7      112.95      110.94     16.41 o
  -8  17   7      152.65      145.88     16.24 o
  -7  17   7       57.34       47.08     14.33 o
  -6  17   7       54.67       84.17     27.02 o
  -5  17   7       82.53       73.23     13.64 o
  -4  17   7       37.16       33.33     16.69 o
  -3  17   7       19.94       15.94     23.45 o
  -2  17   7        0.79       -7.83     21.45 o
  -1  17   7      172.25      150.07     18.51 o
   0  17   7      137.46      132.87     18.18 o
   1  17   7        2.15        4.06     23.12 o
   2  17   7      152.57      152.87     20.56 o
   3  17   7       53.49       53.61     17.44 o
   4  17   7       55.91       41.12     19.11 o
   5  17   7       10.57       21.87     26.71 o
   6  17   7       27.34       26.99     21.03 o
   7  17   7        9.99       -1.91     29.51 o
  -9  18   7        7.09        0.22     17.69 o
  -8  18   7        1.87        6.67     20.93 o
  -7  18   7      104.59      112.08     19.00 o
  -6  18   7      344.64      361.26     18.49 o
  -5  18   7       89.39       69.80     13.72 o
  -4  18   7      725.95      786.64     30.40 o
  -3  18   7        3.74        7.83     16.32 o
  -2  18   7      196.41      180.56     21.07 o
  -1  18   7      158.14      163.64     20.56 o
   0  18   7       84.23       72.17     17.25 o
   1  18   7        0.00      -15.90     24.34 o
   2  18   7       71.78       93.06     19.16 o
   3  18   7       49.46        6.25     27.97 o
   4  18   7        6.88       -6.67     26.95 o
   5  18   7        1.97       12.40     27.51 o
   6  18   7       50.90       61.31     22.38 o
  -8  19   7       20.68       33.98     15.08 o
  -7  19   7        0.03        7.31     19.36 o
  -6  19   7       58.53       61.97     13.94 o
  -5  19   7      138.56      157.04     14.84 o
  -4  19   7       18.12       23.26     26.20 o
  -3  19   7       39.86        3.03     25.60 o
  -2  19   7      291.99      312.97     23.59 o
  -1  19   7      253.72      268.91     23.45 o
   0  19   7       88.94       55.43     19.53 o
   1  19   7      431.72      463.14     27.27 o
   2  19   7       89.25       75.85     21.12 o
   3  19   7        0.95       -6.62     27.88 o
   4  19   7       36.18       81.31     19.16 o
   5  19   7       41.87       75.53     22.80 o
  -8  20   7        0.65      -11.61     21.55 o
  -7  20   7        2.08      -16.12     24.01 o
  -6  20   7       36.86       38.63     17.22 o
  -5  20   7       78.53       97.76     28.63 o
  -4  20   7      100.73      117.35     21.21 o
  -3  20   7        5.91      -26.71     26.71 o
  -2  20   7      158.04      167.14     22.56 o
  -1  20   7        0.62       44.15     17.58 o
   0  20   7        0.30       -7.97     25.13 o
   1  20   7        1.65       -1.63     26.06 o
   2  20   7        0.11       15.29     26.81 o
   3  20   7       25.98       76.23     19.63 o
   4  20   7       94.61      102.71     24.24 o
   5  20   7       70.75       69.70     24.94 o
  -7  21   7       12.08       31.53     34.13 o
  -6  21   7       37.08       50.77     15.04 o
  -5  21   7      257.99      283.68     29.32 o
  -4  21   7       82.00      111.66     21.87 o
  -3  21   7       16.20       13.80     28.44 o
  -2  21   7       36.62       22.19     29.28 o
  -1  21   7        5.82       10.26     28.44 o
   0  21   7       30.16       20.42     28.58 o
   1  21   7       44.63       46.39     20.33 o
   2  21   7        0.57       31.56     19.95 o
   3  21   7        3.58        3.78     30.02 o
   4  21   7        0.05       25.64     20.79 o
  -5  22   7      204.16      192.45     18.16 o
  -4  22   7      137.62      118.60     25.41 o
  -3  22   7        0.17      -27.69     27.69 o
  -2  22   7      106.44      108.07     23.82 o
  -1  22   7       13.06      -25.50     30.16 o
   0  22   7        5.13      -12.68     29.74 o
   1  22   7        9.05      -24.15     31.84 o
   2  22   7        5.02       21.03     20.75 o
  -4  23   7       32.11        9.93     35.62 o
  -3  23   7       67.54       98.37     22.24 o
  -2  23   7      102.49       33.75     25.55 o
  -1  23   7        5.38        7.74     21.91 o
   0  23   7       63.22       71.24     23.73 o
   1  23   7       12.50        3.96     31.80 o
 -14   0   8        6.66      -17.20     31.24 o
 -13   0   8       54.51       84.01     20.61 o
 -12   0   8      100.43       87.32     21.63 o
 -11   0   8       33.03       20.05     25.04 o
 -10   0   8       13.93       45.65     10.56 o
  -9   0   8     1191.50     1199.45     21.01 o
  -8   0   8     4312.94     4255.69     95.04 o
  -7   0   8      446.14      512.85     12.80 o
  -6   0   8     7782.77     7934.71     73.69 o
  -5   0   8     8317.95     8951.15     74.50 o
  -4   0   8     4498.61     5195.90     45.97 o
  -3   0   8      244.11      211.05      9.60 o
  -1   0   8       90.22      127.56      7.88 o
   0   0   8     3585.08     3117.75     30.68 o
   1   0   8     1087.02     1040.12     18.23 o
   2   0   8     3887.10     3876.66     39.67 o
   3   0   8       62.30       57.30      9.51 o
   4   0   8       78.97       53.33     11.98 o
   5   0   8       53.68       44.85     12.77 o
   6   0   8       60.59       79.49     13.71 o
   7   0   8      678.91      685.33     26.76 o
   8   0   8      193.91      233.11     21.03 o
   9   0   8       13.45       25.78     26.67 o
  10   0   8      578.39      619.69     34.13 o
 -14   1   8       36.25       24.64     21.05 o
 -13   1   8       27.46       23.76     16.27 o
 -12   1   8        0.47      -21.31     21.31 o
 -11   1   8      205.69      189.78     15.28 o
 -10   1   8      320.86      323.58     10.46 o
  -9   1   8      196.62      173.48     11.94 o
  -8   1   8     3028.12     3149.84     28.11 o
  -7   1   8     4615.61     4796.19     38.63 o
  -6   1   8       73.06       99.55      5.59 o
  -5   1   8       35.74       15.08      5.75 o
  -4   1   8     2881.30     3580.84     24.78 o
  -3   1   8     4492.38     4757.35     75.90 o
  -1   1   8      554.20      485.01     12.98 o
   0   1   8      945.67      986.60     24.66 o
   1   1   8      319.37      289.51      8.07 o
   2   1   8      207.64      195.13      7.97 o
   3   1   8       84.13       88.07      7.22 o
   4   1   8      222.00      194.31     14.45 o
   5   1   8        9.09       12.30     11.42 o
   6   1   8       52.26       50.04      9.52 o
   7   1   8        0.00      -15.62     15.62 o
   8   1   8      101.52      160.00     14.24 o
   9   1   8      230.43      248.26     17.22 o
  10   1   8        6.73        3.43     21.00 o
 -14   2   8        1.14        4.20     21.43 o
 -13   2   8        0.92        7.90     19.36 o
 -12   2   8      101.24       96.73     15.26 o
 -11   2   8       73.18       65.15     13.27 o
 -10   2   8      471.61      471.12     21.95 o
  -9   2   8       53.61       46.69      7.15 o
  -8   2   8        7.71        1.55      7.90 o
  -7   2   8        2.12        3.13      7.70 o
  -6   2   8       10.38       21.74      6.03 o
  -5   2   8      291.82      390.53     12.77 o
  -4   2   8     1730.35     2076.53     20.23 o
  -3   2   8     1907.13     2212.69     17.88 o
  -2   2   8      436.53      406.17      9.86 o
  -1   2   8     3162.73     3138.66     28.14 o
   0   2   8      341.58      353.27     17.11 o
   1   2   8      280.13      274.11      7.97 o
   2   2   8      435.68      413.42      9.76 o
   3   2   8        5.15        2.05      9.00 o
   4   2   8       71.97       81.61     16.48 o
   5   2   8       65.63       74.40      9.16 o
   6   2   8       30.05       12.59      9.90 o
   7   2   8      127.39      125.93     13.85 o
   8   2   8      130.35      133.26     38.32 o
   9   2   8        9.36       -1.46     21.52 o
  10   2   8       12.59       29.90     16.83 o
 -14   3   8       25.91        7.74     33.38 o
 -13   3   8       11.33       27.79     29.05 o
 -12   3   8      182.25      181.40     22.38 o
 -11   3   8      183.58      190.54     20.19 o
 -10   3   8       29.51       18.33     27.69 o
  -9   3   8      159.56      149.64     12.01 o
  -8   3   8       24.62       29.60      8.48 o
  -7   3   8     2656.76     2835.78     71.42 o
  -6   3   8       58.18       78.67      7.68 o
  -5   3   8     1712.51     1887.28     26.01 o
  -4   3   8      453.43      440.57     13.29 o
  -3   3   8      717.67      886.41     16.36 o
  -2   3   8        2.18        4.15      9.09 o
  -1   3   8     1348.32     1470.76     19.91 o
   0   3   8     2713.27     2551.86     26.71 o
   1   3   8     2174.98     2078.84     25.87 o
   2   3   8      142.02      133.52     10.35 o
   3   3   8        6.29       11.10      9.56 o
   4   3   8       15.48       28.58     10.72 o
   5   3   8      478.56      463.60     19.81 o
   6   3   8       41.42       57.72     14.13 o
   7   3   8       13.80       27.04     14.97 o
   8   3   8       38.05       68.07     17.72 o
   9   3   8      111.63      134.13     20.75 o
  10   3   8       23.88       26.20     23.31 o
 -14   4   8        2.00      -31.38     31.38 o
 -13   4   8       46.88      -32.03     32.03 o
 -12   4   8      169.28      144.34     22.19 o
 -11   4   8       74.68       64.80     18.23 o
 -10   4   8      631.43      676.28     18.61 o
  -9   4   8     1503.10     1569.41     27.97 o
  -8   4   8       46.02       45.57      9.18 o
  -7   4   8      154.56      151.75     10.04 o
  -6   4   8      857.79      964.72     15.30 o
  -5   4   8      375.70      443.74     15.01 o
  -4   4   8      125.99      157.81     10.21 o
  -3   4   8       29.24       22.98      6.81 o
  -2   4   8      178.62      169.00      9.51 o
  -1   4   8      240.94      179.03      9.14 o
   0   4   8      700.12      724.08     15.66 o
   1   4   8      657.14      640.39     15.99 o
   2   4   8      661.82      644.59     17.30 o
   3   4   8      847.13      752.56     20.47 o
   4   4   8       44.68       54.22     12.49 o
   5   4   8       50.35       27.51     13.61 o
   6   4   8       22.29       14.78     19.11 o
   7   4   8       65.09       83.03     15.71 o
   8   4   8        5.07        5.78     23.73 o
   9   4   8        3.71       -8.25     26.62 o
  10   4   8       22.36       18.28     30.54 o
 -13   5   8       74.96       64.01     22.94 o
 -12   5   8       77.12       82.01     20.93 o
 -11   5   8       21.57       47.69     16.22 o
 -10   5   8       83.24       91.02     19.77 o
  -9   5   8        9.35       20.19     11.40 o
  -8   5   8      177.26      212.59     11.52 o
  -7   5   8      719.56      794.16     19.81 o
  -6   5   8     1351.46     1461.48     41.14 o
  -5   5   8      150.11      170.03     11.94 o
  -4   5   8     1582.87     1780.61     25.18 o
  -3   5   8      530.47      644.63     15.48 o
  -2   5   8     1537.51     1509.74     21.68 o
  -1   5   8     1077.27     1062.45     18.70 o
   0   5   8       69.88       57.34      8.35 o
   1   5   8     1504.72     1515.33     23.68 o
   2   5   8      295.38      296.74     13.99 o
   3   5   8      588.32      558.01     18.60 o
   4   5   8      546.75      468.17     18.97 o
   5   5   8       54.55       52.31     14.97 o
   6   5   8      241.41      242.85     19.16 o
   7   5   8        0.80        1.31     21.63 o
   8   5   8      273.17      291.15     23.68 o
   9   5   8      144.17      135.02     23.87 o
  10   5   8        1.13       -5.55     28.44 o
 -13   6   8      297.42      266.30     27.37 o
 -12   6   8        1.50        1.63     17.90 o
 -11   6   8       85.24       82.29     18.32 o
 -10   6   8      104.69      117.83     13.61 o
  -9   6   8       12.90       14.64     13.73 o
  -8   6   8      284.57      274.38     36.32 o
  -7   6   8      795.03      747.13     26.29 o
  -6   6   8      164.37      166.95      9.67 o
  -5   6   8     1332.42     1479.01     25.50 o
  -4   6   8      421.43      486.87     15.11 o
  -3   6   8     1436.61     1311.08     21.77 o
  -2   6   8       93.51       85.64      9.46 o
  -1   6   8     7212.06     7067.37     66.48 o
   0   6   8     2049.51     1877.95     25.78 o
   1   6   8      376.73      371.15     14.41 o
   2   6   8     1641.27     1511.09     26.34 o
   3   6   8     4937.64     4637.10     47.18 o
   4   6   8       38.67       28.02     12.91 o
   5   6   8     1295.08     1130.61     29.42 o
   6   6   8       60.35       42.89     16.13 o
   7   6   8      233.58      263.32     20.33 o
   8   6   8      124.92      175.81     19.91 o
   9   6   8        0.36        1.72     29.00 o
  10   6   8       50.35       43.17     22.84 o
 -13   7   8        0.51       16.50     28.21 o
 -12   7   8      156.44      137.30     22.52 o
 -11   7   8       19.16       44.06     17.62 o
 -10   7   8       56.86       16.41     17.50 o
  -9   7   8        4.83        5.87     14.65 o
  -8   7   8      120.59      117.14     10.83 o
  -7   7   8      181.64      193.52     11.21 o
  -6   7   8       69.65       75.00      8.84 o
  -5   7   8      576.52      663.37     18.56 o
  -4   7   8      517.99      594.98     17.39 o
  -3   7   8     1790.17     1960.57     26.95 o
  -2   7   8      113.28      128.12      9.60 o
  -1   7   8      591.37      625.66     16.55 o
   0   7   8     3887.72     3784.39     37.48 o
   1   7   8     2200.68     2067.33     29.46 o
   2   7   8      203.56      197.63     12.96 o
   3   7   8       41.24       23.82     12.77 o
   4   7   8      145.98      171.38     14.22 o
   5   7   8      289.78      292.36     19.07 o
   6   7   8        7.71      -15.94     21.21 o
   7   7   8        4.79        8.21     16.69 o
   8   7   8       64.27       64.52     20.61 o
   9   7   8       77.41       73.94     21.91 o
  10   7   8        4.28        5.73     31.89 o
 -13   8   8        9.76      -24.29     29.98 o
 -12   8   8        0.68       10.16     28.72 o
 -11   8   8      259.07      274.27     23.12 o
 -10   8   8       16.48       13.88     17.23 o
  -9   8   8      153.52      183.99     12.71 o
  -8   8   8       51.26       56.54     10.35 o
  -7   8   8      654.17      572.85     20.86 o
  -6   8   8        0.51      -11.40     11.40 o
  -5   8   8     3716.33     3944.07     42.43 o
  -4   8   8       90.97      124.39     11.47 o
  -3   8   8     2473.29     2469.81     31.66 o
  -2   8   8     1277.80     1180.31     22.33 o
  -1   8   8      401.78      413.44     15.43 o
   0   8   8      240.08      222.06     13.29 o
   1   8   8       29.95       55.99     10.58 o
   2   8   8      564.87      531.58     19.25 o
   3   8   8      236.66      201.64     15.85 o
   4   8   8      308.61      265.14     17.06 o
   5   8   8      527.23      473.58     22.19 o
   6   8   8       46.72       61.45     16.22 o
   7   8   8      205.12      185.88     20.93 o
   8   8   8      121.77      146.48     22.01 o
   9   8   8        0.93       21.12     28.25 o
  10   8   8       18.75      -32.22     32.22 o
 -13   9   8        4.64       22.94     21.45 o
 -12   9   8       32.13       63.36     21.07 o
 -11   9   8       43.68       48.86     19.44 o
 -10   9   8      256.91      263.96     15.97 o
  -9   9   8       95.26      104.10     12.35 o
  -8   9   8       19.43       24.69     15.45 o
  -7   9   8      163.74      161.11     13.92 o
  -6   9   8       76.43       81.31      9.31 o
  -5   9   8       84.05       81.87     12.35 o
  -4   9   8     1039.30     1112.62     23.96 o
  -3   9   8       74.05       85.46     11.52 o
  -2   9   8      847.86      823.10     20.14 o
  -1   9   8       61.06       53.24     10.86 o
   0   9   8      829.17      777.92     20.56 o
   1   9   8     1955.55     1870.54     31.14 o
   2   9   8       78.32       44.71     12.54 o
   3   9   8       82.74       95.01     13.33 o
   4   9   8        0.27       -1.07     17.72 o
   5   9   8        0.46        9.46     17.67 o
   6   9   8       54.33       28.86     17.11 o
   7   9   8       33.49      -13.01     27.09 o
   8   9   8        0.05      -11.33     25.32 o
   9   9   8        0.24       21.63     27.93 o
 -13  10   8       28.36       15.66     23.45 o
 -12  10   8       46.97       23.22     30.96 o
 -11  10   8      167.25      155.20     22.47 o
 -10  10   8       17.83        9.05     14.28 o
  -9  10   8       13.75       -8.28     16.57 o
  -8  10   8      117.82      105.02     12.38 o
  -7  10   8      488.79      497.40     15.17 o
  -6  10   8        0.55       10.69     11.65 o
  -5  10   8     1533.19     1580.98     30.16 o
  -4  10   8     2461.53     2424.96     35.25 o
  -3  10   8       57.88       73.38     11.61 o
  -2  10   8     3644.12     3566.53     40.09 o
  -1  10   8      706.30      713.68     20.65 o
   0  10   8        3.67      -14.92     14.92 o
   1  10   8      526.84      509.71     19.44 o
   2  10   8        1.27        2.80     11.00 o
   3  10   8      271.99      271.90     17.06 o
   4  10   8        0.07       16.78     18.51 o
   5  10   8       14.67       25.27     13.05 o
   6  10   8       74.64       87.23     17.30 o
   7  10   8       57.24       29.93     19.72 o
   8  10   8       13.70       10.02     26.76 o
   9  10   8        0.18      -22.19     29.00 o
 -12  11   8      186.00      173.52     25.83 o
 -11  11   8      157.25      164.57     22.28 o
 -10  11   8       56.32       72.96     12.84 o
  -9  11   8      300.82      310.17     20.07 o
  -8  11   8      205.71      197.47     20.72 o
  -7  11   8      174.91      170.59     12.18 o
  -6  11   8        3.49       -2.97     11.58 o
  -5  11   8      284.47      237.16     17.30 o
  -4  11   8        2.30       14.69     16.92 o
  -3  11   8     1087.53     1099.24     25.64 o
  -2  11   8     1270.76     1171.27     25.92 o
  -1  11   8      166.73      127.70     13.89 o
   0  11   8       36.78       34.03     12.07 o
   1  11   8      594.50      560.34     21.03 o
   2  11   8       63.18       70.54     13.10 o
   3  11   8      467.31      458.94     21.35 o
   4  11   8      485.49      486.59     23.78 o
   5  11   8        0.02      -19.77     19.77 o
   6  11   8       11.99       37.58     16.36 o
   7  11   8       66.58       89.98     20.75 o
   8  11   8        9.21       24.10     26.76 o
   9  11   8        1.63        3.82     26.90 o
 -12  12   8        3.28       -9.51     33.05 o
 -11  12   8       44.62        6.85     31.84 o
 -10  12   8      152.38      108.21     25.43 o
  -9  12   8       24.73       21.27     21.56 o
  -8  12   8      317.38      346.05     56.06 o
  -7  12   8       98.39      105.56     20.42 o
  -6  12   8        0.07      -12.30     13.73 o
  -5  12   8       96.77      110.96     15.01 o
  -4  12   8       16.69        1.96     12.63 o
  -3  12   8      295.85      298.33     17.67 o
  -2  12   8      441.21      465.33     19.11 o
  -1  12   8       16.95       14.78     16.08 o
   0  12   8      654.48      580.25     21.03 o
   1  12   8       80.38       91.05     14.22 o
   2  12   8      107.44      122.43     14.45 o
   3  12   8       75.14       72.31     15.66 o
   4  12   8       42.21       37.20     16.46 o
   5  12   8      321.06      346.49     23.08 o
   6  12   8      120.69      120.52     21.21 o
   7  12   8       27.06       29.23     20.65 o
   8  12   8      261.19      219.73     25.97 o
   9  12   8        1.74      -31.84     31.84 o
 -12  13   8       47.15       34.45     23.82 o
 -11  13   8       84.55       86.16     22.94 o
 -10  13   8        7.57      -20.88     20.88 o
  -9  13   8       83.64       87.12     13.51 o
  -8  13   8       47.80       51.45     27.60 o
  -7  13   8       78.70      101.87     21.28 o
  -6  13   8       52.91       61.15     10.81 o
  -5  13   8        0.84        9.88     17.95 o
  -4  13   8      320.92      334.23     18.79 o
  -3  13   8       53.46       58.09     13.71 o
  -2  13   8       22.85       48.30     12.31 o
  -1  13   8        0.58       25.87     11.75 o
   0  13   8      345.47      310.40     18.37 o
   1  13   8      282.40      297.40     19.11 o
   2  13   8        6.21        2.24     20.42 o
   3  13   8      129.06      111.33     17.48 o
   4  13   8       68.68       79.77     16.50 o
   5  13   8      489.89      526.40     26.39 o
   6  13   8       77.47       75.62     20.37 o
   7  13   8       74.31      103.83     20.19 o
   8  13   8       22.34        7.37     31.80 o
 -11  14   8       20.74        5.55     30.82 o
 -10  14   8      401.24      400.75     20.39 o
  -9  14   8        5.51       15.99     18.04 o
  -8  14   8      260.57      269.80     15.79 o
  -7  14   8       18.97        6.26     13.19 o
  -6  14   8       20.04       16.44     12.32 o
  -5  14   8       53.70       49.05     15.90 o
  -4  14   8       41.84       41.31     14.03 o
  -3  14   8      151.54      140.14     15.62 o
  -2  14   8       17.46       18.42     19.30 o
  -1  14   8      196.45      161.78     16.55 o
   0  14   8      986.74      955.64     27.74 o
   1  14   8       86.71       98.60     15.76 o
   2  14   8     1346.35     1351.97     32.59 o
   3  14   8      702.18      751.35     28.72 o
   4  14   8       99.93      109.70     18.32 o
   5  14   8      540.49      597.36     28.77 o
   6  14   8      154.75      145.97     23.40 o
   7  14   8        4.21       14.08     25.92 o
   8  14   8       30.06       23.87     21.45 o
 -11  15   8        2.69       11.61     32.82 o
 -10  15   8      110.58      111.08     24.64 o
  -9  15   8       48.70       26.59     17.07 o
  -8  15   8        6.68        4.60     18.19 o
  -7  15   8       36.25       49.79     12.12 o
  -6  15   8       61.24       51.30     12.46 o
  -5  15   8      383.31      400.90     22.56 o
  -4  15   8       95.58       94.50     16.32 o
  -3  15   8       42.81       25.87     14.50 o
  -2  15   8       49.22       68.67     14.50 o
  -1  15   8       92.49       65.60     15.06 o
   0  15   8       39.96       18.88     23.26 o
   1  15   8      191.35      154.50     19.44 o
   2  15   8        1.35      -16.50     23.26 o
   3  15   8       37.24       54.73     16.18 o
   4  15   8        6.91        5.83     23.03 o
   5  15   8        0.22      -18.74     24.80 o
   6  15   8       55.51       57.39     20.37 o
   7  15   8       36.85       21.96     31.70 o
 -10  16   8        6.66       18.39     21.34 o
  -9  16   8       99.42      113.76     28.02 o
  -8  16   8        3.30        4.76     17.83 o
  -7  16   8       88.46       88.38     13.37 o
  -6  16   8        0.75       -3.13     15.77 o
  -5  16   8        2.60      -26.76     26.76 o
  -4  16   8       27.32       10.35     23.40 o
  -3  16   8      172.26      168.16     18.04 o
  -2  16   8       60.61       67.46     15.01 o
  -1  16   8        1.01        9.88     19.91 o
   0  16   8        0.03      -22.10     22.10 o
   1  16   8       27.12       15.71     25.27 o
   2  16   8       13.01       16.22     23.17 o
   3  16   8      243.02      271.20     22.75 o
   4  16   8      117.51      134.55     19.95 o
   5  16   8        4.92       19.72     26.11 o
   6  16   8        7.32        5.31     31.05 o
   7  16   8        0.00       24.80     27.32 o
 -10  17   8       85.19       91.57     16.86 o
  -9  17   8        1.56      -37.19     37.48 o
  -8  17   8      210.50      239.19     37.34 o
  -7  17   8       41.57       58.31     15.32 o
  -6  17   8       27.49       -2.97     14.60 o
  -5  17   8       21.58       29.37     16.32 o
  -4  17   8      210.15      218.05     21.68 o
  -3  17   8       52.33       66.06     16.27 o
  -2  17   8      128.47      169.33     17.67 o
  -1  17   8      136.00      112.40     18.56 o
   0  17   8      226.70      216.56     20.23 o
   1  17   8       38.80       50.86     16.04 o
   2  17   8        0.27       23.03     23.31 o
   3  17   8       34.84       16.92     26.85 o
   4  17   8        1.11        1.63     25.50 o
   5  17   8       22.28      -28.11     28.11 o
   6  17   8       56.59       64.76     22.28 o
  -9  18   8        5.89       11.96     25.13 o
  -8  18   8       30.57       39.76     16.55 o
  -7  18   8       60.50       63.90     16.74 o
  -6  18   8      105.28       87.91     14.56 o
  -5  18   8      234.82      245.32     23.08 o
  -4  18   8       30.54        7.37     24.76 o
  -3  18   8      164.05      175.86     20.09 o
  -2  18   8       78.14       90.91     19.21 o
  -1  18   8       23.80       -4.24     23.64 o
   0  18   8        3.97        5.78     24.43 o
   1  18   8       53.05       42.33     18.70 o
   2  18   8       21.73       -7.65     25.73 o
   3  18   8       22.07        9.79     28.21 o
   4  18   8        9.02      -15.43     27.04 o
   5  18   8        4.47      -29.09     30.30 o
   6  18   8       11.63        3.87     32.63 o
  -8  19   8       14.28       31.64     17.19 o
  -7  19   8       90.73      118.56     15.63 o
  -6  19   8      182.18      182.76     16.96 o
  -5  19   8      116.56      113.43     21.96 o
  -4  19   8      241.97      208.63     25.36 o
  -3  19   8       58.48       73.85     19.11 o
  -2  19   8      241.18      291.38     22.98 o
  -1  19   8        1.61       57.39     16.92 o
   0  19   8       24.28       12.35     25.18 o
   1  19   8       13.01        9.51     25.69 o
   2  19   8        7.92      -16.27     26.81 o
   3  19   8       13.56       18.97     26.67 o
   4  19   8       77.02       76.88     22.94 o
   5  19   8       22.82       17.20     31.94 o
  -8  20   8      104.30      120.16     17.13 o
  -7  20   8       22.22       27.56     27.93 o
  -6  20   8      230.91      237.51     18.79 o
  -5  20   8      150.84      160.05     23.26 o
  -4  20   8       20.21       25.08     29.09 o
  -3  20   8      337.23      328.87     26.99 o
  -2  20   8      405.57      475.63     28.49 o
  -1  20   8       87.33       87.79     21.17 o
   0  20   8      157.91      192.31     23.12 o
   1  20   8        6.50       20.19     24.38 o
   2  20   8       34.51       24.15     27.46 o
   3  20   8        7.11      -10.96     28.63 o
   4  20   8       44.12       15.25     30.77 o
  -7  21   8       59.53       58.74     37.06 o
  -6  21   8       23.92       43.22     15.24 o
  -5  21   8       39.28       -1.82     31.89 o
  -4  21   8      119.36      137.77     22.38 o
  -3  21   8        8.41      -15.71     28.86 o
  -2  21   8       39.27       -6.95     31.10 o
  -1  21   8       35.50       24.01     28.91 o
   0  21   8       18.45       15.76     30.12 o
   1  21   8       48.63       59.86     21.35 o
   2  21   8        1.81       13.01     27.32 o
   3  21   8        1.32      -30.68     30.68 o
  -5  22   8        2.29        7.74     33.05 o
  -4  22   8        0.56      -28.30     31.84 o
  -3  22   8       14.95       21.35     20.42 o
  -2  22   8        2.82       20.33     20.70 o
  -1  22   8       54.11       55.67     21.21 o
   0  22   8       18.08       55.76     20.47 o
   1  22   8       51.77       76.79     23.64 o
   2  22   8        1.67        7.88     20.89 o
  -3  23   8        2.09      -13.80     31.56 o
  -2  23   8        5.53       21.59     28.77 o
  -1  23   8        3.56       12.59     21.26 o
   0  23   8       21.50        0.00     32.40 o
 -14   1   9       75.81       29.32     19.76 o
 -13   1   9        0.00        6.81     21.12 o
 -12   1   9      888.60      857.60     45.69 o
 -11   1   9      810.05      838.89     15.19 o
 -10   1   9      197.27      200.43      9.25 o
  -9   1   9     1399.05     1370.80     15.75 o
  -8   1   9     1004.53     1114.35     13.42 o
  -7   1   9      191.25      195.61      7.35 o
  -6   1   9     2244.26     2455.10     22.47 o
  -5   1   9     1833.33     1883.29     18.35 o
  -4   1   9     1077.83     1219.56     14.24 o
  -3   1   9      246.59      329.45     17.72 o
  -2   1   9     1204.40     1229.10     34.34 o
  -1   1   9      661.09      627.79     10.10 o
   0   1   9       79.10      109.76      6.25 o
   1   1   9     1760.62     1643.45     16.99 o
   2   1   9     1719.76     1582.25     24.85 o
   3   1   9       20.47       22.71     13.10 o
   4   1   9     1682.43     1658.37     21.63 o
   5   1   9      280.52      278.04     12.55 o
   6   1   9       95.01      113.63     11.48 o
   7   1   9      471.79      508.16     18.08 o
   8   1   9       88.34       92.62     19.88 o
   9   1   9       96.95       95.96     14.83 o
  10   1   9      131.65      118.26     25.78 o
 -14   2   9       26.42        6.71     23.54 o
 -13   2   9      135.50      153.85     15.83 o
 -12   2   9       61.59       17.96     41.80 o
 -11   2   9      260.76      259.00     15.04 o
 -10   2   9      246.75      247.77      9.80 o
  -9   2   9      729.45      772.12     16.27 o
  -8   2   9      763.37      777.18     11.60 o
  -7   2   9     4359.62     4698.01     37.67 o
  -6   2   9       16.05       29.51      6.63 o
  -5   2   9      182.34      150.96      7.65 o
  -4   2   9      228.89      232.36     18.88 o
  -3   2   9     1621.55     1663.41     32.80 o
  -2   2   9     1185.01     1257.20     13.57 o
  -1   2   9       88.01       99.21     16.48 o
   0   2   9     1489.07     1441.28     15.16 o
   1   2   9      155.70      139.54      7.10 o
   2   2   9      301.47      287.09      9.49 o
   3   2   9      908.73      907.58     15.66 o
   4   2   9       52.96       63.91      9.08 o
   5   2   9      620.82      649.28     16.65 o
   6   2   9      332.31      326.64     14.19 o
   7   2   9       18.05       11.04     13.50 o
   8   2   9      181.69      187.42     15.28 o
   9   2   9      197.59      230.38     16.88 o
  10   2   9       19.08      -23.19     23.19 o
 -14   3   9       38.59      -11.56     34.03 o
 -13   3   9        1.28       19.07     19.30 o
 -12   3   9       80.16       64.99     20.61 o
 -11   3   9        0.00       40.03     24.27 o
 -10   3   9      596.77      591.64     17.81 o
  -9   3   9      222.04      205.36     12.48 o
  -8   3   9       37.37       43.49     26.90 o
  -7   3   9        0.02       17.06      9.00 o
  -6   3   9       29.37       51.98     10.16 o
  -5   3   9      526.57      572.65     15.99 o
  -4   3   9       79.48       78.18      8.76 o
  -3   3   9       40.24       42.52      8.44 o
  -2   3   9       17.19        9.23     10.21 o
  -1   3   9       60.37       63.78      7.93 o
   0   3   9       31.26       51.84      8.07 o
   1   3   9      390.96      388.17     13.94 o
   2   3   9      204.42      186.49     12.35 o
   3   3   9       90.00       77.90     11.94 o
   4   3   9      171.93      170.03     15.34 o
   5   3   9       26.12       12.54     18.09 o
   6   3   9        7.45       11.70     18.97 o
   7   3   9        9.99       13.33     21.59 o
   8   3   9       40.18       13.71     27.27 o
   9   3   9       11.04       -8.44     29.23 o
  10   3   9       70.69       94.73     23.40 o
 -14   4   9       29.58        7.79     31.14 o
 -13   4   9        1.91      -15.76     29.23 o
 -12   4   9       57.40       75.81     18.97 o
 -11   4   9        0.18       -8.15     19.35 o
 -10   4   9        2.96       36.74     23.08 o
  -9   4   9        1.35        6.47     14.23 o
  -8   4   9       29.83       22.04     12.77 o
  -7   4   9      109.63      100.40      9.89 o
  -6   4   9        8.80      -14.31     14.31 o
  -5   4   9       91.44      136.88     11.00 o
  -4   4   9      350.39      352.55     12.54 o
  -3   4   9      467.94      513.39     14.17 o
  -2   4   9     6544.53     6586.57     61.91 o
  -1   4   9      430.34      461.08     13.80 o
   0   4   9     5126.31     4948.99     48.91 o
   1   4   9       83.86       69.51      9.42 o
   2   4   9       32.84       22.19      9.46 o
   3   4   9       45.18       26.39     12.17 o
   4   4   9      717.30      646.64     22.05 o
   5   4   9       76.07       71.14     14.13 o
   6   4   9      105.88      114.27     15.90 o
   7   4   9       11.05       -2.70     23.54 o
   8   4   9      100.51       99.35     21.40 o
   9   4   9        5.79       -5.13     27.18 o
  10   4   9       75.09       84.10     24.29 o
 -14   5   9       51.96       32.45     22.80 o
 -13   5   9      206.51      226.86     26.11 o
 -12   5   9        6.11        4.71     25.97 o
 -11   5   9        9.79      -10.85     26.01 o
 -10   5   9       89.48       90.62     12.43 o
  -9   5   9       19.66       20.16     12.49 o
  -8   5   9      198.82      197.06     11.17 o
  -7   5   9      870.52      843.08     16.61 o
  -6   5   9      216.03      232.55     13.75 o
  -5   5   9      793.89      863.89     20.19 o
  -4   5   9     1902.18     1934.50     26.99 o
  -3   5   9     1465.31     1564.14     23.36 o
  -2   5   9      288.66      292.46     11.98 o
  -1   5   9     4203.21     4153.26     40.37 o
   0   5   9      527.53      442.86     14.55 o
   1   5   9      371.70      327.51     13.43 o
   2   5   9       78.29      101.07     11.19 o
   3   5   9      112.81      108.21     13.19 o
   4   5   9        4.83        8.21     12.07 o
   5   5   9        1.13       -3.26     18.56 o
   6   5   9        0.30      -20.89     20.89 o
   7   5   9       13.92      -13.75     22.42 o
   8   5   9       51.76       68.02     19.86 o
   9   5   9       13.34       -5.17     30.02 o
  10   5   9        1.22       29.00     21.45 o
 -13   6   9       21.74       57.62     20.28 o
 -12   6   9        0.00       22.38     18.32 o
 -11   6   9       46.03       58.25     12.25 o
 -10   6   9      457.48      469.76     17.12 o
  -9   6   9      269.63      257.61     13.35 o
  -8   6   9      337.15      349.77     13.10 o
  -7   6   9     1225.11     1289.96     43.92 o
  -6   6   9      401.70      429.71     17.67 o
  -5   6   9      159.72      181.54     13.10 o
  -4   6   9       35.11       39.40     10.02 o
  -3   6   9        1.75       -7.55     12.12 o
  -2   6   9       31.02       57.58      9.09 o
  -1   6   9       61.47       56.37     10.07 o
   0   6   9        2.73       -5.27     11.94 o
   1   6   9      154.66      136.37     12.21 o
   2   6   9      299.02      262.94     14.87 o
   3   6   9      715.70      782.77     22.52 o
   4   6   9        0.53      -16.78     16.78 o
   5   6   9      140.01      159.21     16.78 o
   6   6   9        0.91       -2.47     21.91 o
   7   6   9        1.22       -8.44     24.06 o
   8   6   9       10.80        9.56     26.15 o
   9   6   9      172.37      157.77     23.22 o
  10   6   9       10.91      -23.54     31.89 o
 -13   7   9        8.91        1.82     29.18 o
 -12   7   9       28.62       23.68     18.65 o
 -11   7   9      249.18      264.05     16.12 o
 -10   7   9       19.79       47.87     24.48 o
  -9   7   9      593.72      629.84     17.98 o
  -8   7   9      257.98      277.60     12.92 o
  -7   7   9        3.64       -6.10     13.18 o
  -6   7   9     1539.04     1539.58     28.77 o
  -5   7   9      731.76      739.69     20.89 o
  -4   7   9     2339.95     2403.28     31.52 o
  -3   7   9     4145.06     4261.51     43.92 o
  -2   7   9     1015.16      985.48     20.65 o
  -1   7   9     4151.75     3870.73     38.42 o
   0   7   9     1136.67     1104.41     22.10 o
   1   7   9       92.81       82.47     10.96 o
   2   7   9     1562.59     1423.07     27.37 o
   3   7   9       25.52       30.49     11.42 o
   4   7   9      723.72      700.58     23.40 o
   5   7   9      416.00      456.05     21.77 o
   6   7   9      223.87      220.47     19.58 o
   7   7   9      610.59      593.07     29.60 o
   8   7   9        5.98      -26.11     26.11 o
   9   7   9      148.74      159.86     24.43 o
 -13   8   9        8.15        2.80     21.21 o
 -12   8   9      118.04      105.41     21.21 o
 -11   8   9       25.24       25.20     16.39 o
 -10   8   9      299.85      302.39     15.72 o
  -9   8   9        0.71       16.10     15.38 o
  -8   8   9      306.84      329.71     13.83 o
  -7   8   9       22.46       31.20     18.67 o
  -6   8   9     1142.54     1216.82     26.95 o
  -5   8   9      827.63      821.42     21.68 o
  -4   8   9      572.91      579.74     18.18 o
  -3   8   9     1350.25     1337.24     24.62 o
  -2   8   9      545.75      547.15     17.72 o
  -1   8   9       18.01       17.72      9.56 o
   0   8   9        6.11        3.40     10.16 o
   1   8   9     1119.52     1079.14     24.29 o
   2   8   9      588.03      562.53     19.67 o
   3   8   9        1.89       26.57     11.00 o
   4   8   9        2.86       -3.22     17.95 o
   5   8   9       13.44       23.87     13.85 o
   6   8   9       16.80      -15.80     23.50 o
   7   8   9       87.63       54.64     21.12 o
   8   8   9        1.14       -9.88     26.48 o
   9   8   9        9.37      -16.41     29.79 o
 -13   9   9       15.90       22.98     28.91 o
 -12   9   9        3.62       32.63     19.07 o
 -11   9   9      238.69      238.67     34.73 o
 -10   9   9       30.61       29.54     14.46 o
  -9   9   9      231.20      236.68     14.59 o
  -8   9   9        9.00       -0.03     14.70 o
  -7   9   9       44.26       54.07     11.26 o
  -6   9   9      168.71      180.84     15.29 o
  -5   9   9     1500.10     1542.09     29.84 o
  -4   9   9      287.28      267.70     15.66 o
  -3   9   9        0.11       -0.79     14.27 o
  -2   9   9        1.49        7.27      9.84 o
  -1   9   9      334.32      282.06     14.59 o
   0   9   9      220.78      201.45     14.83 o
   1   9   9       78.82       51.14     12.73 o
   2   9   9        6.06      -16.36     16.36 o
   3   9   9      420.17      489.01     19.53 o
   4   9   9      152.87      120.05     15.57 o
   5   9   9        4.44      -22.05     22.05 o
   6   9   9        0.04        5.45     22.05 o
   7   9   9      192.54      212.13     23.22 o
   8   9   9        1.11      -10.16     25.55 o
   9   9   9       29.71       28.07     28.44 o
 -13  10   9        7.60       14.73     21.68 o
 -12  10   9       49.49       37.95     20.98 o
 -11  10   9       32.92        7.73     20.96 o
 -10  10   9        1.66        2.11     17.72 o
  -9  10   9        4.93       -8.18     16.62 o
  -8  10   9       17.80       26.86     11.22 o
  -7  10   9       23.91       20.79     11.43 o
  -6  10   9       30.53       42.75     12.77 o
  -5  10   9      355.65      322.76     17.67 o
  -4  10   9      601.24      567.29     20.42 o
  -3  10   9      744.47      688.97     21.35 o
  -2  10   9      154.81      173.15     13.99 o
  -1  10   9      615.18      565.10     19.39 o
   0  10   9     1039.76      883.29     24.48 o
   1  10   9      638.75      653.26     22.15 o
   2  10   9       85.04       95.29     13.38 o
   3  10   9       80.32       96.69     14.36 o
   4  10   9       64.72       83.36     14.78 o
   5  10   9       23.82        9.04     21.03 o
   6  10   9        3.73      -14.13     24.06 o
   7  10   9       52.17       65.13     19.67 o
   8  10   9        0.13      -28.25     28.25 o
   9  10   9        3.31       -1.91     30.77 o
 -12  11   9       32.57       43.64     22.05 o
 -11  11   9       13.97        6.80     14.53 o
 -10  11   9       29.68       26.06     14.59 o
  -9  11   9      113.73      106.52     17.34 o
  -8  11   9       63.56       33.36     24.41 o
  -7  11   9        5.50        7.17     17.90 o
  -6  11   9       94.19      112.68     14.13 o
  -5  11   9      106.01      109.51     14.59 o
  -4  11   9      144.69      146.58     14.41 o
  -3  11   9      477.53      383.41     18.51 o
  -2  11   9      397.08      318.80     16.78 o
  -1  11   9      346.34      287.70     16.60 o
   0  11   9        5.30       -2.80     16.74 o
   1  11   9      148.66      155.30     15.15 o
   2  11   9       34.41       32.12     12.45 o
   3  11   9      208.58      188.07     17.58 o
   4  11   9       51.37       89.23     15.66 o
   5  11   9        1.17        0.00     20.05 o
   6  11   9       97.65       95.48     18.46 o
   7  11   9       73.37       58.46     19.39 o
   8  11   9        6.63       -1.77     28.72 o
 -12  12   9       43.78       -9.37     34.45 o
 -11  12   9       16.70       12.93     20.35 o
 -10  12   9       25.35        7.92     13.59 o
  -9  12   9      235.94      243.71     15.97 o
  -8  12   9      145.66      137.18     13.50 o
  -7  12   9       39.00       27.36     18.35 o
  -6  12   9       60.56       97.16     14.36 o
  -5  12   9      378.83      371.94     19.44 o
  -4  12   9       46.82       59.49     13.85 o
  -3  12   9     1094.53     1001.47     27.32 o
  -2  12   9     1362.51     1352.76     29.05 o
  -1  12   9      613.29      596.66     21.45 o
   0  12   9      262.80      261.03     17.90 o
   1  12   9      757.47      733.12     24.38 o
   2  12   9        0.26       14.55     17.11 o
   3  12   9       64.40       86.11     15.66 o
   4  12   9       74.30       78.88     17.20 o
   5  12   9      149.24      156.88     20.61 o
   6  12   9       50.21       31.56     19.11 o
   7  12   9        0.24       -3.36     28.16 o
   8  12   9       83.83      104.57     23.31 o
 -12  13   9        5.53       13.57     33.61 o
 -11  13   9       87.92      103.22     15.73 o
 -10  13   9       15.51       12.29     15.71 o
  -9  13   9       14.23       43.73     30.91 o
  -8  13   9       49.85       31.81     26.25 o
  -7  13   9      149.42      164.69     19.21 o
  -6  13   9      462.10      467.57     23.45 o
  -5  13   9       27.22       14.69     20.19 o
  -4  13   9     1248.88     1179.71     29.88 o
  -3  13   9     2107.78     2073.39     37.34 o
  -2  13   9        7.19      -11.28     18.65 o
  -1  13   9     1702.05     1585.12     33.71 o
   0  13   9      760.34      724.08     24.85 o
   1  13   9      107.91       82.85     15.52 o
   2  13   9     1484.06     1569.18     35.81 o
   3  13   9       31.79      -23.36     23.36 o
   4  13   9      334.62      341.87     22.94 o
   5  13   9        2.44       -5.87     26.11 o
   6  13   9       47.12       14.45     28.21 o
   7  13   9       26.75        6.99     26.95 o
   8  13   9       22.05      -26.81     32.36 o
 -11  14   9       22.59        8.20     21.44 o
 -10  14   9      141.96      155.99     21.73 o
  -9  14   9        3.71       -1.93     14.88 o
  -8  14   9        5.83        7.46     13.88 o
  -7  14   9       29.34      -13.53     20.07 o
  -6  14   9        0.74       36.83     14.03 o
  -5  14   9       31.01       13.24     21.07 o
  -4  14   9      190.54      192.78     18.51 o
  -3  14   9       14.13        9.04     19.39 o
  -2  14   9        4.42      -19.77     19.77 o
  -1  14   9       82.54       94.31     15.06 o
   0  14   9        5.22        4.57     20.19 o
   1  14   9       25.55       18.84     14.45 o
   2  14   9       17.47        3.78     23.59 o
   3  14   9       10.15        0.00     25.55 o
   4  14   9        0.59      -24.90     24.90 o
   5  14   9        2.57      -13.89     27.13 o
   6  14   9       94.63      130.54     20.89 o
   7  14   9        5.16       14.50     29.60 o
 -11  15   9       10.40       33.31     32.24 o
 -10  15   9       11.91       22.45     59.96 o
  -9  15   9       18.53       40.60     15.79 o
  -8  15   9       26.88       52.44     17.51 o
  -7  15   9      103.68      107.32     13.25 o
  -6  15   9      146.22      187.23     19.35 o
  -5  15   9      123.83      129.75     17.30 o
  -4  15   9      399.20      398.47     21.73 o
  -3  15   9      148.19      167.37     17.25 o
  -2  15   9       55.94       56.60     14.97 o
  -1  15   9      352.19      327.56     21.07 o
   0  15   9       55.11       76.60     16.22 o
   1  15   9       14.64        5.04     21.45 o
   2  15   9      160.67      151.24     19.63 o
   3  15   9      377.19      366.02     24.38 o
   4  15   9        2.57      -10.54     21.45 o
   5  15   9       18.83       11.33     28.63 o
   6  15   9       20.67       10.49     26.76 o
   7  15   9        0.53        1.91     29.37 o
 -10  16   9       68.21       57.73     16.17 o
  -9  16   9       40.05       34.44     24.43 o
  -8  16   9       11.86        4.19     18.25 o
  -7  16   9      114.16      141.35     14.02 o
  -6  16   9       40.96       15.71     24.71 o
  -5  16   9       50.71       60.19     17.16 o
  -4  16   9       26.75       54.69     15.48 o
  -3  16   9        0.45        6.48     19.21 o
  -2  16   9        0.17      -19.91     19.91 o
  -1  16   9       46.44       23.03     16.04 o
   0  16   9      103.99      106.02     16.60 o
   1  16   9     1060.16     1147.96     33.80 o
   2  16   9       60.93       22.75     27.79 o
   3  16   9       45.59       32.12     18.42 o
   4  16   9        1.10        1.59     27.55 o
   5  16   9       45.37       44.10     19.67 o
   6  16   9       36.29       12.77     29.74 o
   7  16   9        0.05       42.33     20.19 o
 -10  17   9        3.43       -5.19     22.51 o
  -9  17   9        3.30       31.08     15.34 o
  -8  17   9        6.53      -24.87     24.87 o
  -7  17   9      134.17      132.76     15.02 o
  -6  17   9       35.13        1.54     19.86 o
  -5  17   9        1.25      -25.64     25.64 o
  -4  17   9        1.66        8.44     16.78 o
  -3  17   9       45.17       49.74     16.41 o
  -2  17   9        9.90      -10.82     23.08 o
  -1  17   9       20.60       61.54     16.41 o
   0  17   9      102.04      142.52     17.72 o
   1  17   9       33.24       22.80     18.14 o
   2  17   9       19.64       54.31     16.92 o
   3  17   9       64.98      111.47     20.00 o
   4  17   9       32.83       23.40     27.60 o
   5  17   9        1.56       -5.36     27.79 o
   6  17   9       21.50       13.38     35.06 o
  -9  18   9        0.32      -13.13     18.06 o
  -8  18   9      132.18      161.10     16.31 o
  -7  18   9      248.55      257.86     17.76 o
  -6  18   9      112.19      106.11     22.28 o
  -5  18   9      133.01      129.23     20.47 o
  -4  18   9      232.26      208.96     22.94 o
  -3  18   9        5.45        6.62     16.69 o
  -2  18   9       21.69        8.67     23.96 o
  -1  18   9        3.10      -14.59     24.62 o
   0  18   9       41.48       45.27     18.28 o
   1  18   9        1.68        4.57     23.92 o
   2  18   9      207.39      206.39     23.12 o
   3  18   9      362.64      401.18     27.55 o
   4  18   9       67.88       80.14     22.33 o
   5  18   9       93.07       94.41     22.42 o
  -8  19   9      124.73      109.23     17.46 o
  -7  19   9       34.50       27.69     14.65 o
  -6  19   9      190.86      249.56     24.34 o
  -5  19   9       89.29      127.42     21.21 o
  -4  19   9       12.67       11.14     27.37 o
  -3  19   9        3.43       22.01     25.92 o
  -2  19   9       26.29       37.67     19.11 o
  -1  19   9        6.51       22.56     17.02 o
   0  19   9       26.39        6.34     25.32 o
   1  19   9      168.64      186.02     23.64 o
   2  19   9       23.58       50.86     19.81 o
   3  19   9       62.09       28.25     33.43 o
   4  19   9       61.34       99.30     22.24 o
   5  19   9      123.87      118.70     25.36 o
  -8  20   9       11.13       11.62     23.19 o
  -7  20   9        0.01      -26.67     26.67 o
  -6  20   9        4.80       36.97     20.00 o
  -5  20   9        5.27      -15.66     29.09 o
  -4  20   9       47.18      -22.05     31.33 o
  -3  20   9       50.85       23.40     32.63 o
  -2  20   9        1.64       17.20     18.88 o
  -1  20   9        9.75       -3.31     29.74 o
   0  20   9       17.31        6.71     30.44 o
   1  20   9       16.29        1.72     27.83 o
   2  20   9        1.41       -1.82     27.41 o
   3  20   9        2.66        1.86     30.02 o
   4  20   9       15.26       53.71     20.47 o
  -6  21   9       85.54       64.85     22.80 o
  -5  21   9       10.10      -32.91     32.91 o
  -4  21   9       18.28       -1.82     28.86 o
  -3  21   9       27.84       24.01     21.17 o
  -2  21   9        6.37      -27.97     27.97 o
  -1  21   9       64.02       84.57     22.84 o
   0  21   9        1.58       17.86     19.63 o
   1  21   9      136.34      185.97     24.24 o
   2  21   9       62.58       68.44     24.20 o
   3  21   9        1.32      -13.75     30.35 o
  -5  22   9       11.78      -19.53     30.40 o
  -4  22   9       13.51      -13.38     31.33 o
  -3  22   9       16.07      -15.11     30.21 o
  -2  22   9        0.70      -31.05     31.05 o
  -1  22   9       22.72       33.66     20.09 o
   0  22   9        0.55      -30.49     30.49 o
   1  22   9       42.50       11.70     30.96 o
 -14   0  10      316.54      265.69     28.63 o
 -13   0  10      119.32      127.32     22.38 o
 -12   0  10      907.54      866.09     24.34 o
 -11   0  10       81.76       86.48     20.05 o
 -10   0  10      718.27      696.24     18.22 o
  -9   0  10      454.77      466.90     28.77 o
  -8   0  10       26.80       16.14     12.85 o
  -7   0  10        1.77       10.49     10.26 o
  -6   0  10     2171.64     2477.22     32.45 o
  -5   0  10      805.38      935.27     19.67 o
  -4   0  10     2723.90     2730.14     29.88 o
  -3   0  10      254.36      275.07     11.38 o
  -2   0  10     8164.93     7904.78     67.46 o
  -1   0  10      226.72      197.11     10.68 o
   0   0  10      433.41      431.57     13.99 o
   1   0  10     2444.77     2333.49     29.51 o
   2   0  10       98.48       91.19     11.28 o
   3   0  10     1204.05     1142.97     25.18 o
   4   0  10     3078.24     2938.63     41.87 o
   5   0  10      273.68      251.66     17.76 o
   6   0  10      787.56      846.13     28.86 o
   7   0  10      201.34      203.50     22.05 o
   8   0  10       56.08        7.74     25.46 o
   9   0  10       25.21       13.10     20.70 o
  10   0  10        1.18      -27.32     32.26 o
 -14   1  10       50.89       59.98     15.69 o
 -13   1  10      298.86      268.88     19.02 o
 -12   1  10        2.14      -11.64     14.56 o
 -11   1  10       72.63       91.19      9.48 o
 -10   1  10      145.42      159.99     10.40 o
  -9   1  10      508.13      481.33     10.71 o
  -8   1  10      480.47      471.17      9.77 o
  -7   1  10     2296.30     2366.39     24.20 o
  -6   1  10     1732.47     1896.45     25.80 o
  -5   1  10      217.26      263.06      8.88 o
  -4   1  10     1884.79     2031.26     22.96 o
  -3   1  10       69.04       58.57     13.54 o
  -2   1  10      161.82      209.57      7.41 o
  -1   1  10     1661.66     1690.80     19.02 o
   0   1  10      236.61      242.36      8.29 o
   1   1  10      136.19      160.38      7.75 o
   2   1  10       39.55       27.40     15.66 o
   3   1  10      265.56      235.55     10.92 o
   4   1  10      440.36      386.28     13.86 o
   5   1  10      382.77      379.59     14.29 o
   6   1  10      303.25      327.92     16.08 o
   7   1  10        0.17       -0.04     15.53 o
   8   1  10        4.21       23.60     31.45 o
   9   1  10       16.64        0.97     28.91 o
  10   1  10        0.26        4.93     22.35 o
 -14   2  10        0.82       -3.23     17.17 o
 -13   2  10       26.96        6.91     21.46 o
 -12   2  10        0.20        7.49     13.43 o
 -11   2  10       55.00       53.69     14.66 o
 -10   2  10        4.18       13.41      8.57 o
  -9   2  10      366.95      385.05     10.28 o
  -8   2  10       33.88       43.14      7.56 o
  -7   2  10      737.04      775.23     15.97 o
  -6   2  10      313.88      350.46     11.89 o
  -5   2  10       39.83       72.17      6.53 o
  -4   2  10     1098.22     1206.68     14.87 o
  -3   2  10     4274.08     4628.07     53.03 o
  -2   2  10     1204.39     1117.93     13.83 o
  -1   2  10       78.63       56.98      5.92 o
   0   2  10       58.55       39.96      9.07 o
   1   2  10       19.85       12.55      7.48 o
   2   2  10      318.00      280.67     11.42 o
   3   2  10      980.76      948.55     17.08 o
   4   2  10        3.15       -9.70     11.87 o
   5   2  10       85.85       81.87     14.99 o
   6   2  10       88.21       98.28     12.73 o
   7   2  10        2.82       -8.53     17.88 o
   8   2  10       53.16       79.93     27.65 o
   9   2  10        0.77       35.91     15.83 o
  10   2  10       14.38       29.38     18.14 o
 -14   3  10       14.68       19.25     33.19 o
 -13   3  10       87.56      104.25     21.17 o
 -12   3  10        4.46        3.93     18.08 o
 -11   3  10      340.64      348.87     41.35 o
 -10   3  10      144.03      146.74     12.85 o
  -9   3  10      136.41      118.41     30.58 o
  -8   3  10        2.04       11.47     11.26 o
  -7   3  10      476.17      469.62     18.74 o
  -6   3  10      358.59      373.25     15.94 o
  -5   3  10      883.31     1008.09     20.70 o
  -4   3  10     1960.04     2118.57     27.37 o
  -3   3  10      362.69      391.48     13.01 o
  -2   3  10      768.01      774.71     17.06 o
  -1   3  10      112.53       99.96      9.42 o
   0   3  10      752.07      649.43     17.16 o
   1   3  10     1013.61      965.99     20.33 o
   2   3  10        0.49        3.08     13.43 o
   3   3  10      700.31      621.46     21.21 o
   4   3  10       29.18       17.72     18.97 o
   5   3  10      269.62      281.73     18.84 o
   6   3  10       20.96       14.97     20.93 o
   7   3  10       74.60       96.74     18.74 o
   8   3  10        0.07        9.46     17.44 o
   9   3  10       91.70       85.04     22.56 o
  10   3  10        0.04      -13.80     30.49 o
 -14   4  10        3.04      -34.97     35.25 o
 -13   4  10        6.94      -31.10     32.77 o
 -12   4  10        3.33       -5.00     26.39 o
 -11   4  10       82.56       82.56     12.81 o
 -10   4  10        0.14      -20.14     20.14 o
  -9   4  10      681.02      699.26     26.92 o
  -8   4  10     1592.29     1719.89     23.11 o
  -7   4  10     1239.85     1238.17     26.85 o
  -6   4  10      388.94      391.20     15.66 o
  -5   4  10     1020.69     1050.19     21.91 o
  -4   4  10       85.38       98.18      9.74 o
  -3   4  10       12.66       19.16      7.74 o
  -2   4  10      147.76      169.38     10.58 o
  -1   4  10        0.00       -4.85     10.77 o
   0   4  10      206.52      189.84     11.56 o
   1   4  10      359.35      328.26     14.22 o
   2   4  10     1383.66     1370.06     26.06 o
   3   4  10       77.81       74.27     12.26 o
   4   4  10       36.22       18.51     12.82 o
   5   4  10      275.13      279.96     18.79 o
   6   4  10       13.89       36.08     14.27 o
   7   4  10      271.30      291.06     23.17 o
   8   4  10      146.62      202.99     22.01 o
   9   4  10       24.46       38.46     20.70 o
 -14   5  10       12.03       13.75     31.61 o
 -13   5  10       58.30       19.25     21.31 o
 -12   5  10        2.08      -15.83     19.70 o
 -11   5  10      243.41      270.09     14.98 o
 -10   5  10      261.61      239.56     14.58 o
  -9   5  10        0.23       19.33      9.69 o
  -8   5  10      441.52      455.06     14.59 o
  -7   5  10      151.47      185.27     15.20 o
  -6   5  10       61.54       75.29     11.94 o
  -5   5  10       86.75      110.82     11.66 o
  -4   5  10      125.66      152.03     11.47 o
  -3   5  10      100.71       94.73      9.37 o
  -2   5  10      811.89      768.97     17.81 o
  -1   5  10       76.00       81.12     10.21 o
   0   5  10     1193.85     1172.01     22.70 o
   1   5  10       33.35       43.64      9.79 o
   2   5  10      856.40      822.87     21.77 o
   3   5  10      352.74      303.27     16.74 o
   4   5  10        4.48        6.15     12.45 o
   5   5  10       57.82       53.10     14.45 o
   6   5  10      155.30      187.60     18.93 o
   7   5  10        1.26       17.58     16.64 o
   8   5  10      193.43      251.99     22.80 o
   9   5  10       76.69      130.45     22.61 o
 -13   6  10        6.46       50.68     18.00 o
 -12   6  10      281.31      242.46     17.33 o
 -11   6  10      143.85      147.37     14.45 o
 -10   6  10      162.15      191.18     30.77 o
  -9   6  10      306.07      297.85     13.40 o
  -8   6  10      321.75      326.38     13.73 o
  -7   6  10     4610.70     4647.03     50.54 o
  -6   6  10      210.15      248.86     15.11 o
  -5   6  10     2348.80     2492.10     33.57 o
  -4   6  10      492.42      470.22     16.22 o
  -3   6  10      380.61      380.29     14.64 o
  -2   6  10        5.01       12.96      8.35 o
  -1   6  10     4152.56     3947.29     38.98 o
   0   6  10       46.55       73.62     10.07 o
   1   6  10      670.13      622.86     19.25 o
   2   6  10        2.88       -1.72     15.99 o
   3   6  10      301.54      293.99     17.39 o
   4   6  10      271.20      245.37     18.46 o
   5   6  10       41.67       50.40     14.50 o
   6   6  10      333.22      311.20     22.47 o
   7   6  10       16.28       17.90     26.39 o
   8   6  10      131.11      119.12     22.33 o
   9   6  10      127.02      151.80     23.26 o
 -13   7  10        1.25      -14.50     31.33 o
 -12   7  10        0.13       39.84     12.63 o
 -11   7  10       25.20       16.90     18.97 o
 -10   7  10      102.00       97.03     13.21 o
  -9   7  10      189.03      191.66     12.86 o
  -8   7  10        6.61        5.34     13.48 o
  -7   7  10      330.75      326.12     18.79 o
  -6   7  10      671.75      688.92     21.73 o
  -5   7  10     1778.32     1779.12     29.84 o
  -4   7  10      508.13      575.49     18.14 o
  -3   7  10     1541.40     1452.16     25.46 o
  -2   7  10     2035.00     1910.96     28.86 o
  -1   7  10      417.06      364.63     15.25 o
   0   7  10       87.84       89.33     11.14 o
   1   7  10        0.01       -6.53     14.50 o
   2   7  10       26.58        4.01     11.52 o
   3   7  10      248.02      238.61     16.60 o
   4   7  10        0.01        6.57     16.32 o
   5   7  10       50.61       71.19     15.52 o
   6   7  10       45.11       35.85     16.97 o
   7   7  10       37.06       16.64     28.39 o
   8   7  10        0.08       21.77     25.04 o
   9   7  10        9.63      -31.05     31.05 o
 -13   8  10       14.41      -20.37     33.05 o
 -12   8  10      132.95      118.70     15.77 o
 -11   8  10      284.32      245.31     20.37 o
 -10   8  10      166.73      145.06     32.87 o
  -9   8  10      911.82      946.89     24.45 o
  -8   8  10        3.09       -8.76     14.78 o
  -7   8  10       69.14       61.96     14.31 o
  -6   8  10       17.89       16.55     12.59 o
  -5   8  10      293.65      281.22     16.04 o
  -4   8  10      112.07      110.35     12.07 o
  -3   8  10      579.94      537.82     17.90 o
  -2   8  10     3712.86     3450.68     38.93 o
  -1   8  10      661.14      678.57     20.28 o
   0   8  10      936.09      910.28     22.33 o
   1   8  10     1977.71     1774.78     30.91 o
   2   8  10       35.71       30.86     10.68 o
   3   8  10      205.80      211.89     16.32 o
   4   8  10       58.46       48.25     14.55 o
   5   8  10       70.35       49.23     16.78 o
   6   8  10        7.87        1.40     22.15 o
   7   8  10       11.62       26.34     17.76 o
   8   8  10        5.09        3.45     30.07 o
   9   8  10       48.73       24.76     31.66 o
 -13   9  10        8.26      -28.39     32.31 o
 -12   9  10       18.14       13.47     20.37 o
 -11   9  10       44.64       64.59     13.60 o
 -10   9  10       76.19       65.93     12.79 o
  -9   9  10      131.24      148.85     13.25 o
  -8   9  10      211.12      232.89     13.43 o
  -7   9  10       47.79       60.23     13.57 o
  -6   9  10        4.07       13.57     16.32 o
  -5   9  10      204.94      212.22     16.22 o
  -4   9  10        5.79        1.68     17.02 o
  -3   9  10      153.54      151.05     13.24 o
  -2   9  10      188.63      177.63     13.05 o
  -1   9  10      140.45      140.98     13.19 o
   0   9  10      882.35      815.13     22.56 o
   1   9  10      544.02      534.98     20.47 o
   2   9  10        5.01        0.00     16.64 o
   3   9  10        1.89      -20.00     20.00 o
   4   9  10        0.01        4.71     13.66 o
   5   9  10       21.62       21.31     14.45 o
   6   9  10       12.13       22.98     23.26 o
   7   9  10       54.25       19.11     28.67 o
   8   9  10      119.15      100.42     23.03 o
   9   9  10        1.55      -30.16     30.16 o
 -13  10  10       44.42       40.75     21.77 o
 -12  10  10        0.01      -20.05     20.76 o
 -11  10  10        9.81      -19.05     19.05 o
 -10  10  10      172.36      175.43     27.93 o
  -9  10  10       37.60       52.66     16.36 o
  -8  10  10      226.44      254.31     13.91 o
  -7  10  10      622.33      654.00     23.87 o
  -6  10  10      136.18      178.19     15.66 o
  -5  10  10      133.33      147.88     14.41 o
  -4  10  10      655.36      666.50     22.15 o
  -3  10  10      485.23      457.17     18.84 o
  -2  10  10      140.10      161.17     13.52 o
  -1  10  10      105.19       93.62     12.96 o
   0  10  10     1220.03     1113.04     26.34 o
   1  10  10      676.61      576.47     21.17 o
   2  10  10      150.63      154.55     15.76 o
   3  10  10      258.23      267.19     17.95 o
   4  10  10       46.86       60.42     15.34 o
   5  10  10       45.22       20.14     24.71 o
   6  10  10        0.00      -20.79     25.41 o
   7  10  10       25.88       48.49     18.74 o
   8  10  10       10.63       18.09     31.89 o
 -12  11  10       20.11       11.72     21.26 o
 -11  11  10       18.48       26.08     20.56 o
 -10  11  10        0.74      -13.15     17.05 o
  -9  11  10        9.03       25.71     15.71 o
  -8  11  10       92.31       72.75     15.43 o
  -7  11  10       23.29       16.78     14.08 o
  -6  11  10       57.06       59.30     14.36 o
  -5  11  10      736.40      710.88     23.92 o
  -4  11  10       28.47       34.73     12.68 o
  -3  11  10     1695.44     1696.55     32.22 o
  -2  11  10     1386.29     1344.00     28.72 o
  -1  11  10       35.47       25.64     12.03 o
   0  11  10       65.31       85.92     13.19 o
   1  11  10      312.92      321.64     18.28 o
   2  11  10       28.31        0.56     14.27 o
   3  11  10      244.50      235.11     17.86 o
   4  11  10       65.13       68.35     15.85 o
   5  11  10       50.53       54.27     16.83 o
   6  11  10        1.55      -13.85     25.73 o
   7  11  10       70.12       94.18     21.03 o
   8  11  10      111.44      109.93     25.18 o
 -12  12  10      195.32      196.58     19.23 o
 -11  12  10       75.06       62.13     15.92 o
 -10  12  10       31.57       18.58     19.89 o
  -9  12  10      208.47      233.35     15.66 o
  -8  12  10       14.93      -16.93     16.93 o
  -7  12  10      118.59      113.43     17.34 o
  -6  12  10       58.78       77.16     14.36 o
  -5  12  10      252.58      256.04     18.84 o
  -4  12  10      463.41      469.24     20.61 o
  -3  12  10      206.66      197.16     17.02 o
  -2  12  10      573.86      576.47     22.89 o
  -1  12  10      348.77      336.75     18.93 o
   0  12  10        1.25      -14.50     18.42 o
   1  12  10      179.15      168.12     16.36 o
   2  12  10       11.59       15.15     19.21 o
   3  12  10      262.55      250.54     20.19 o
   4  12  10       88.37       81.03     18.65 o
   5  12  10        7.25      -23.50     23.68 o
   6  12  10       47.49       35.20     20.28 o
   7  12  10        7.03       15.80     27.69 o
   8  12  10        1.75      -23.03     30.86 o
 -12  13  10       11.74       -2.86     21.43 o
 -11  13  10        2.39      -14.85     36.85 o
 -10  13  10        8.99      -14.75     19.92 o
  -9  13  10       73.13       66.72     28.30 o
  -8  13  10      115.73      124.74     13.31 o
  -7  13  10       19.63       20.61     21.07 o
  -6  13  10      281.89      280.75     21.17 o
  -5  13  10      289.14      309.05     19.95 o
  -4  13  10        2.07        2.24     18.97 o
  -3  13  10      302.99      333.02     18.97 o
  -2  13  10       89.34       82.24     14.64 o
  -1  13  10        4.04      -19.72     19.72 o
   0  13  10       22.74       35.90     13.38 o
   1  13  10       84.34       81.45     15.34 o
   2  13  10        0.62      -17.30     21.12 o
   3  13  10        2.29       -1.31     22.05 o
   4  13  10        2.67      -12.73     22.05 o
   5  13  10       28.45       27.65     16.83 o
   6  13  10      122.19      166.39     21.87 o
   7  13  10       71.23       65.46     23.26 o
 -11  14  10       20.63       -0.93     21.76 o
 -10  14  10      147.15      136.32     21.61 o
  -9  14  10       38.24       17.80     22.96 o
  -8  14  10       52.35       31.78     16.06 o
  -7  14  10      432.21      476.33     25.22 o
  -6  14  10      762.08      816.48     28.30 o
  -5  14  10       54.74       78.00     15.15 o
  -4  14  10     1005.66     1004.64     30.21 o
  -3  14  10        3.65      -12.59     19.49 o
  -2  14  10      551.10      523.18     23.26 o
  -1  14  10      242.24      283.36     19.91 o
   0  14  10       45.99       61.87     14.59 o
   1  14  10       18.11       11.19     21.49 o
   2  14  10       85.79      120.94     17.39 o
   3  14  10       21.10       51.38     16.60 o
   4  14  10       75.13       78.79     18.46 o
   5  14  10        1.57        9.65     28.07 o
   6  14  10      217.19      293.67     24.80 o
   7  14  10       10.06      -26.39     34.78 o
 -11  15  10        3.51       18.48     15.23 o
 -10  15  10       14.42       -1.43     22.45 o
  -9  15  10       46.31       24.26     16.60 o
  -8  15  10      145.02      148.60     14.87 o
  -7  15  10      122.72      137.53     19.53 o
  -6  15  10        0.05        1.35     23.31 o
  -5  15  10      374.68      382.29     23.08 o
  -4  15  10       36.86       19.02     21.87 o
  -3  15  10      207.25      229.38     19.21 o
  -2  15  10       24.28       15.94     20.37 o
  -1  15  10        0.46       17.34     19.53 o
   0  15  10       33.04       42.71     16.08 o
   1  15  10       97.42      105.27     18.09 o
   2  15  10        0.45        1.40     25.18 o
   3  15  10       14.50       -2.94     26.01 o
   4  15  10        0.17       18.74     23.59 o
   5  15  10       35.73        5.04     28.95 o
   6  15  10        7.48       -3.64     30.63 o
   7  15  10        1.32       13.71     28.86 o
 -10  16  10        2.54      -22.32     22.32 o
  -9  16  10        0.41      -20.10     20.10 o
  -8  16  10       15.01        5.43     18.98 o
  -7  16  10      102.63      113.94     20.84 o
  -6  16  10       11.46       24.71     25.41 o
  -5  16  10      187.71      209.84     20.37 o
  -4  16  10       31.59        6.76     23.36 o
  -3  16  10        1.10      -21.73     21.73 o
  -2  16  10        8.28      -22.47     22.47 o
  -1  16  10       51.94       43.68     17.02 o
   0  16  10       34.53       28.77     15.80 o
   1  16  10       21.49       30.26     18.42 o
   2  16  10       26.16       10.26     26.43 o
   3  16  10        8.38      -17.02     25.73 o
   4  16  10        6.35        0.00     26.06 o
   5  16  10       96.59       77.34     23.08 o
   6  16  10       23.66        7.55     29.51 o
 -10  17  10      182.26      202.80     30.02 o
  -9  17  10        0.07        0.00     20.32 o
  -8  17  10       62.70       90.51     14.36 o
  -7  17  10        1.40       22.61     26.34 o
  -6  17  10        0.32      -18.51     26.71 o
  -5  17  10       13.17      -22.15     26.48 o
  -4  17  10       48.29       66.90     17.11 o
  -3  17  10       50.69       48.07     18.09 o
  -2  17  10       92.57       82.38     18.56 o
  -1  17  10      301.50      344.44     22.89 o
   0  17  10       20.52       44.15     16.32 o
   1  17  10        9.89      -22.42     24.15 o
   2  17  10       62.68       27.97     29.70 o
   3  17  10       49.16       69.33     19.91 o
   4  17  10        3.29      -10.35     28.35 o
   5  17  10       10.74      -25.78     31.80 o
  -9  18  10       36.16       31.63     15.90 o
  -8  18  10        0.00      -17.81     41.80 o
  -7  18  10       32.50       57.16     20.05 o
  -6  18  10       16.83       40.79     18.14 o
  -5  18  10        1.27      -26.15     26.15 o
  -4  18  10       12.17      -19.91     25.41 o
  -3  18  10        0.62        7.41     16.92 o
  -2  18  10       15.93       46.85     16.64 o
  -1  18  10       20.84        6.01     24.80 o
   0  18  10      142.75      165.97     20.14 o
   1  18  10      197.63      219.68     23.50 o
   2  18  10       27.23       38.65     19.49 o
   3  18  10      158.62      153.99     24.76 o
   4  18  10       58.56       83.50     20.89 o
   5  18  10       71.24       62.71     24.43 o
  -8  19  10      137.28      164.17     22.91 o
  -7  19  10        4.36       -3.59     29.46 o
  -6  19  10       51.45       38.04     22.05 o
  -5  19  10        9.15       -6.67     28.95 o
  -4  19  10       12.16        9.79     25.22 o
  -3  19  10       47.82       81.35     20.23 o
  -2  19  10      114.28      119.63     21.87 o
  -1  19  10       12.79      -25.55     25.73 o
   0  19  10      107.02      143.36     21.77 o
   1  19  10        6.80      -27.55     27.55 o
   2  19  10      144.64      160.00     23.50 o
   3  19  10       27.91       48.11     21.31 o
   4  19  10       52.98       61.07     21.77 o
  -7  20  10      169.30      176.69     27.13 o
  -6  20  10       47.64       44.71     21.21 o
  -5  20  10       77.86       68.86     22.15 o
  -4  20  10       21.30       44.94     19.16 o
  -3  20  10        3.51       10.07     26.99 o
  -2  20  10       15.04       26.95     28.49 o
  -1  20  10       52.27       93.29     21.12 o
   0  20  10      166.05      184.71     24.94 o
   1  20  10      387.55      403.83     30.12 o
   2  20  10       15.55       -9.18     30.58 o
   3  20  10       72.60       79.40     23.64 o
  -6  21  10       26.02       23.12     31.70 o
  -5  21  10        7.47      -18.70     32.50 o
  -4  21  10        2.68      -30.54     30.54 o
  -3  21  10       35.52       24.99     31.00 o
  -2  21  10       64.53       14.31     32.03 o
  -1  21  10       49.56       63.03     20.42 o
   0  21  10       58.31       82.89     21.63 o
   1  21  10        1.45       24.52     20.61 o
   2  21  10       20.43       -5.83     30.16 o
  -5  22  10       68.98       54.41     23.78 o
  -4  22  10       40.04       76.79     21.17 o
  -3  22  10        9.08       20.79     29.98 o
  -2  22  10       23.62       27.55     22.52 o
  -1  22  10       10.53       39.16     19.95 o
   0  22  10       38.64       61.45     22.10 o
 -14   1  11      105.19      113.86     17.35 o
 -13   1  11      143.46      111.25     11.94 o
 -12   1  11      754.90      686.63     19.56 o
 -11   1  11       47.46       50.25      8.73 o
 -10   1  11       46.40       44.36     12.00 o
  -9   1  11        0.08       -9.31     10.77 o
  -8   1  11      189.90      186.54     10.77 o
  -7   1  11       52.67       38.58      9.44 o
  -6   1  11     1027.69     1212.13     17.44 o
  -5   1  11     1386.25     1527.92     32.12 o
  -4   1  11        8.40       -6.48      8.86 o
  -3   1  11     3650.30     3672.68     43.94 o
  -2   1  11     8692.22     8309.51     77.34 o
  -1   1  11      185.84      160.86      8.25 o
   0   1  11     3196.52     2888.34     23.42 o
   1   1  11       28.26       31.38     10.61 o
   2   1  11       29.79        0.75     13.01 o
   3   1  11      123.10      139.75     10.28 o
   4   1  11      305.92      308.68     12.94 o
   5   1  11        0.79       -4.29     13.21 o
   6   1  11       17.89       14.30     16.16 o
   7   1  11      144.78      161.16     14.14 o
   8   1  11       61.95       75.35     14.37 o
   9   1  11        1.81        5.97     19.64 o
 -14   2  11      147.06      135.31     17.49 o
 -13   2  11      275.34      280.42     18.18 o
 -12   2  11       10.52       18.07     13.70 o
 -11   2  11      112.79      115.61      9.60 o
 -10   2  11       13.91       12.27      8.49 o
  -9   2  11       63.23       65.28      7.35 o
  -8   2  11        6.46       -8.14     11.74 o
  -7   2  11       25.23       17.29      9.76 o
  -6   2  11        9.68        5.96      8.44 o
  -5   2  11       59.17       76.16      7.09 o
  -4   2  11      939.53     1024.09     23.85 o
  -3   2  11       58.71       51.32      6.85 o
  -2   2  11      378.18      359.59     17.88 o
  -1   2  11      598.59      610.52     11.65 o
   0   2  11     2529.51     2295.78     35.48 o
   1   2  11       92.01       89.78      7.93 o
   2   2  11     2993.04     2797.01     40.09 o
   3   2  11     1376.64     1338.15     20.31 o
   4   2  11       46.44       36.70     14.48 o
   5   2  11       80.80       90.87     11.24 o
   6   2  11       52.80       51.98     11.55 o
   7   2  11        0.08      -17.94     17.94 o
   8   2  11        4.25       20.39     14.60 o
   9   2  11        2.15      -18.47     34.48 o
 -14   3  11       85.21      105.50     23.92 o
 -13   3  11       13.16       20.78     18.90 o
 -12   3  11       32.27       63.73     13.37 o
 -11   3  11      231.30      242.04     24.17 o
 -10   3  11       21.86       13.50     16.06 o
  -9   3  11      624.30      613.36     16.91 o
  -8   3  11       50.64       67.51     12.87 o
  -7   3  11      328.51      360.94     17.39 o
  -6   3  11      596.88      638.76     19.07 o
  -5   3  11      135.57      108.58     11.42 o
  -4   3  11      942.09     1079.52     21.07 o
  -3   3  11      997.08      979.84     19.81 o
  -2   3  11       45.11       39.16      9.18 o
  -1   3  11      174.83      144.99     11.14 o
   0   3  11       31.62       34.08      9.88 o
   1   3  11      571.37      491.71     17.11 o
   2   3  11     1475.71     1345.68     27.32 o
   3   3  11       34.15       30.96     12.49 o
   4   3  11     1113.33     1076.81     27.88 o
   5   3  11      363.44      326.54     20.51 o
   6   3  11      142.91      159.77     19.02 o
   7   3  11      166.42      180.98     21.17 o
   8   3  11       18.94       41.54     19.02 o
   9   3  11       23.61       12.96     21.45 o
 -14   4  11       77.42       54.64     24.24 o
 -13   4  11        2.43      -14.11     19.54 o
 -12   4  11       91.77       89.98     14.62 o
 -11   4  11       19.37        6.00     17.95 o
 -10   4  11       34.89       13.85     28.44 o
  -9   4  11        5.76        9.20     13.67 o
  -8   4  11      355.91      377.12     19.07 o
  -7   4  11       80.98       65.46     13.43 o
  -6   4  11     2269.06     2361.60     34.45 o
  -5   4  11      833.72      922.92     21.45 o
  -4   4  11      141.64      125.74     10.82 o
  -3   4  11      439.04      463.14     15.15 o
  -2   4  11     1308.57     1235.84     22.61 o
  -1   4  11       26.86       40.19      9.93 o
   0   4  11        2.35        4.99     11.98 o
   1   4  11        5.34       12.03     10.16 o
   2   4  11       14.40       24.48     10.96 o
   3   4  11        2.75        5.73     16.36 o
   4   4  11       17.01       24.90     13.47 o
   5   4  11      140.47      136.13     16.88 o
   6   4  11        7.77      -21.59     21.59 o
   7   4  11       28.17       51.61     17.44 o
   8   4  11       55.18       72.22     21.31 o
   9   4  11        0.03       28.95     21.26 o
 -14   5  11       15.83      -17.48     32.08 o
 -13   5  11       20.18        9.19     16.79 o
 -12   5  11        7.77      -19.71     19.71 o
 -11   5  11      194.74      159.20     15.26 o
 -10   5  11        7.38       -7.54     15.39 o
  -9   5  11        3.05      -14.49     14.49 o
  -8   5  11      739.77      789.95     24.57 o
  -7   5  11     3010.74     3115.52     41.87 o
  -6   5  11      262.72      258.93     16.32 o
  -5   5  11     1392.85     1338.73     25.41 o
  -4   5  11       36.11       34.97      9.98 o
  -3   5  11       29.37       25.87      9.18 o
  -2   5  11      953.74      934.24     20.47 o
  -1   5  11      391.03      385.37     15.20 o
   0   5  11       90.40       70.77     11.33 o
   1   5  11      380.80      319.03     15.99 o
   2   5  11     1390.54     1229.12     27.27 o
   3   5  11     1087.23      982.08     26.39 o
   4   5  11       85.59       57.44     15.06 o
   5   5  11      378.56      370.97     22.05 o
   6   5  11       14.84        9.65     22.98 o
   7   5  11      193.98      170.87     22.38 o
   8   5  11       57.14       69.79     21.54 o
   9   5  11        7.40       20.79     30.30 o
 -13   6  11        1.92        7.43     20.92 o
 -12   6  11        3.54      -12.75     18.86 o
 -11   6  11      184.00      182.59     16.85 o
 -10   6  11      150.56      151.33     33.75 o
  -9   6  11       53.27       39.30     23.03 o
  -8   6  11       15.74       42.24     12.68 o
  -7   6  11      345.59      357.49     18.79 o
  -6   6  11       80.38       82.89     13.15 o
  -5   6  11       70.67       74.45     12.40 o
  -4   6  11     1306.47     1298.92     24.90 o
  -3   6  11     1390.92     1437.10     24.94 o
  -2   6  11       44.64       65.69     10.26 o
  -1   6  11      519.51      460.25     16.46 o
   0   6  11     2888.54     2585.48     34.59 o
   1   6  11      325.53      290.59     15.25 o
   2   6  11      101.06       95.43     13.61 o
   3   6  11       31.34       46.11     12.54 o
   4   6  11        0.64        2.24     17.76 o
   5   6  11        0.58        4.99     20.42 o
   6   6  11        9.65       -1.40     23.12 o
   7   6  11       10.32       12.35     23.78 o
   8   6  11       10.45        6.06     20.47 o
   9   6  11        3.09       24.94     21.45 o
 -13   7  11      126.31      124.39     16.98 o
 -12   7  11       42.28       38.63     14.01 o
 -11   7  11       16.75       -9.71     19.16 o
 -10   7  11     1073.02     1047.49     24.90 o
  -9   7  11      341.96      341.49     15.32 o
  -8   7  11      853.77      855.97     26.67 o
  -7   7  11      775.61      795.69     24.62 o
  -6   7  11      243.97      215.02     15.57 o
  -5   7  11        2.34        0.00     15.80 o
  -4   7  11       65.33       62.24     11.14 o
  -3   7  11      317.43      319.08     15.20 o
  -2   7  11     1379.78     1266.70     24.94 o
  -1   7  11      404.43      371.85     16.46 o
   0   7  11       16.13       40.84     11.28 o
   1   7  11      323.96      280.10     16.18 o
   2   7  11      191.07      183.50     15.57 o
   3   7  11      264.17      248.21     16.74 o
   4   7  11       29.70       55.76     14.08 o
   5   7  11       81.53       60.93     16.97 o
   6   7  11      100.40      124.90     19.58 o
   7   7  11       90.91      115.39     21.31 o
   8   7  11       90.71       40.42     22.42 o
   9   7  11       73.13       86.86     23.26 o
 -13   8  11        5.20       -3.64     20.72 o
 -12   8  11       66.67       81.33     48.67 o
 -11   8  11      166.53      162.14     14.27 o
 -10   8  11        0.06       -4.57     16.03 o
  -9   8  11      340.58      356.83     15.57 o
  -8   8  11      830.66      909.54     28.16 o
  -7   8  11      386.85      431.67     20.19 o
  -6   8  11      471.85      491.58     20.37 o
  -5   8  11     1111.89     1144.60     25.69 o
  -4   8  11       21.11       -7.46     17.53 o
  -3   8  11     1917.56     1794.22     30.49 o
  -2   8  11        0.33        1.63     15.43 o
  -1   8  11      538.18      470.55     18.14 o
   0   8  11       18.99      -11.24     17.30 o
   1   8  11       47.87       40.51     12.03 o
   2   8  11       95.98      100.38     13.33 o
   3   8  11       12.71       17.48     18.46 o
   4   8  11      145.89      152.27     17.34 o
   5   8  11       22.80       40.98     15.39 o
   6   8  11        0.94       24.94     16.22 o
   7   8  11       23.34       39.67     18.74 o
   8   8  11      229.74      258.56     27.13 o
 -13   9  11        1.51        3.50     22.63 o
 -12   9  11       24.03        8.73     32.45 o
 -11   9  11        1.13      -17.73     18.37 o
 -10   9  11      145.86      140.61     14.30 o
  -9   9  11        7.31       23.56     13.35 o
  -8   9  11        4.93       18.70     21.54 o
  -7   9  11       52.32       79.26     14.45 o
  -6   9  11      140.68      130.26     15.85 o
  -5   9  11       21.19        5.55     16.69 o
  -4   9  11      209.13      206.44     15.34 o
  -3   9  11     2349.71     2240.67     34.13 o
  -2   9  11      832.48      772.05     22.01 o
  -1   9  11     1353.31     1357.05     28.16 o
   0   9  11      286.95      266.63     16.32 o
   1   9  11      118.94      120.00     14.36 o
   2   9  11       16.31        2.10     18.74 o
   3   9  11       21.50       26.20     13.05 o
   4   9  11       92.16       93.24     16.08 o
   5   9  11        0.86      -22.24     22.24 o
   6   9  11      182.09      174.55     21.07 o
   7   9  11       61.09       71.66     19.81 o
   8   9  11        4.06       27.55     20.75 o
 -13  10  11        3.23        5.71     18.90 o
 -12  10  11       12.87       33.38     17.13 o
 -11  10  11       24.99        6.37     19.64 o
 -10  10  11        1.52       17.20     20.33 o
  -9  10  11       75.10       87.92     12.78 o
  -8  10  11      108.26      118.23     17.86 o
  -7  10  11      143.17      149.84     17.16 o
  -6  10  11       41.08       21.91     13.85 o
  -5  10  11     1042.31      970.70     26.29 o
  -4  10  11      535.73      436.66     20.65 o
  -3  10  11      351.08      338.33     17.90 o
  -2  10  11       10.82        1.82     16.92 o
  -1  10  11       39.66       33.38     12.17 o
   0  10  11      220.67      173.15     15.85 o
   1  10  11      370.88      338.89     19.02 o
   2  10  11        1.18       -4.38     18.14 o
   3  10  11       28.96       46.43     14.59 o
   4  10  11       18.23       19.30     21.91 o
   5  10  11        4.77      -23.64     23.64 o
   6  10  11        0.14       -7.79     25.97 o
   7  10  11        0.08        1.72     26.29 o
   8  10  11        7.92      -28.81     28.81 o
 -12  11  11        1.85        9.34     32.10 o
 -11  11  11        5.37      -21.35     21.35 o
 -10  11  11       52.37       66.33     13.47 o
  -9  11  11      228.59      220.51     15.62 o
  -8  11  11      104.34      100.10     18.84 o
  -7  11  11       14.29      -14.31     20.65 o
  -6  11  11      455.74      453.81     21.26 o
  -5  11  11      112.67      119.82     15.99 o
  -4  11  11      332.16      346.16     18.51 o
  -3  11  11        5.03       18.14     12.12 o
  -2  11  11      269.35      219.96     16.64 o
  -1  11  11      297.43      274.93     16.83 o
   0  11  11      408.87      472.55     20.65 o
   1  11  11       12.28        9.79     18.79 o
   2  11  11      208.95      149.47     17.62 o
   3  11  11       63.38       66.72     15.71 o
   4  11  11        7.44       44.66     15.20 o
   5  11  11       12.79      -10.30     23.59 o
   6  11  11       82.21       75.90     21.07 o
   7  11  11       47.78       27.41     23.12 o
   8  11  11        5.53        5.83     31.66 o
 -12  12  11      139.84      135.87     17.52 o
 -11  12  11      305.24      332.25     19.37 o
 -10  12  11       39.36       28.14     13.93 o
  -9  12  11      551.25      570.48     27.11 o
  -8  12  11      734.91      773.59     29.65 o
  -7  12  11        7.22       28.25     15.11 o
  -6  12  11      397.55      392.88     21.82 o
  -5  12  11      752.93      770.00     25.83 o
  -4  12  11        0.04       -7.46     19.95 o
  -3  12  11      109.29      144.62     15.57 o
  -2  12  11       13.86        8.39     13.66 o
  -1  12  11        7.02       15.76     12.31 o
   0  12  11       60.46       54.64     13.66 o
   1  12  11       62.21       63.40     14.64 o
   2  12  11        6.13      -19.53     21.03 o
   3  12  11      198.16      217.81     20.09 o
   4  12  11      243.15      252.41     21.68 o
   5  12  11       96.81      107.18     21.07 o
   6  12  11        3.08       10.02     28.39 o
   7  12  11      129.03      133.34     24.24 o
 -12  13  11       52.97       27.86     24.20 o
 -11  13  11      244.69      239.12     19.23 o
 -10  13  11      590.50      621.75     47.11 o
  -9  13  11        0.04       10.62     17.65 o
  -8  13  11       36.22        4.20     25.36 o
  -7  13  11      233.02      236.32     21.77 o
  -6  13  11      307.45      263.97     21.77 o
  -5  13  11      283.32      263.41     20.14 o
  -4  13  11      684.39      730.84     25.32 o
  -3  13  11       14.52       40.65     12.96 o
  -2  13  11      132.21      126.86     16.36 o
  -1  13  11        1.15      -10.07     19.72 o
   0  13  11        0.07       -3.50     13.99 o
   1  13  11        4.57       15.90     20.98 o
   2  13  11        8.26        3.22     14.36 o
   3  13  11      254.93      292.04     21.87 o
   4  13  11       40.95       55.48     18.28 o
   5  13  11      293.90      323.09     25.22 o
   6  13  11      215.95      176.32     25.18 o
   7  13  11       12.00       17.02     29.84 o
 -11  14  11       11.72       29.34     18.00 o
 -10  14  11       74.70       86.67     15.53 o
  -9  14  11        1.58       -6.80     14.86 o
  -8  14  11       52.21       25.27     28.86 o
  -7  14  11       10.63       16.74     16.04 o
  -6  14  11       13.74       13.15     24.06 o
  -5  14  11       24.98       32.22     15.06 o
  -4  14  11        0.11       -3.64     19.91 o
  -3  14  11      220.18      225.18     18.51 o
  -2  14  11      218.49      215.76     18.60 o
  -1  14  11        1.29      -21.12     21.12 o
   0  14  11      131.71      107.23     17.81 o
   1  14  11       89.91       72.45     17.76 o
   2  14  11       80.93       88.44     18.51 o
   3  14  11       46.70       24.57     17.02 o
   4  14  11        3.46      -26.48     26.48 o
   5  14  11        0.79       32.45     18.65 o
   6  14  11        8.11       27.09     28.81 o
   7  14  11        0.75      -21.54     30.40 o
 -11  15  11       90.36       99.47     16.69 o
 -10  15  11      107.78      108.86     20.70 o
  -9  15  11        2.14      -18.92     18.92 o
  -8  15  11      176.75      205.41     21.87 o
  -7  15  11      149.31      151.71     20.75 o
  -6  15  11        0.39        1.40     21.63 o
  -5  15  11        7.55       57.02     14.97 o
  -4  15  11       28.79      -23.68     23.68 o
  -3  15  11      262.02      250.17     20.19 o
  -2  15  11        3.17       19.07     19.58 o
  -1  15  11       14.94        6.34     20.61 o
   0  15  11      140.71      154.36     18.51 o
   1  15  11       26.97       19.21     17.20 o
   2  15  11      511.75      594.93     28.86 o
   3  15  11       58.77       66.90     19.25 o
   4  15  11      111.30      114.55     21.49 o
   5  15  11      145.60      167.32     23.87 o
   6  15  11       28.37       61.07     20.93 o
 -10  16  11        0.45       -2.63     20.89 o
  -9  16  11       61.30       60.88     14.35 o
  -8  16  11       86.43      101.82     21.63 o
  -7  16  11        1.77       45.88     17.02 o
  -6  16  11       40.94       57.58     17.72 o
  -5  16  11      190.53      143.83     22.47 o
  -4  16  11      145.89      153.48     19.39 o
  -3  16  11       32.31       13.52     24.71 o
  -2  16  11      120.48      108.30     19.25 o
  -1  16  11      254.23      268.68     22.05 o
   0  16  11       69.73       64.76     17.95 o
   1  16  11      158.56      168.58     22.05 o
   2  16  11       10.09       28.07     18.23 o
   3  16  11       17.05       24.01     25.27 o
   4  16  11       18.08       43.45     19.86 o
   5  16  11       10.74       10.91     30.58 o
   6  16  11        5.30      -32.54     32.54 o
 -10  17  11        0.45        4.87     21.44 o
  -9  17  11       24.73       65.42     24.52 o
  -8  17  11       40.37       52.68     19.63 o
  -7  17  11       51.60       76.27     20.05 o
  -6  17  11      189.33      186.76     22.33 o
  -5  17  11        0.00       15.85     16.83 o
  -4  17  11       88.84       76.88     19.53 o
  -3  17  11      246.84      274.27     20.84 o
  -2  17  11        5.04      -24.10     24.10 o
  -1  17  11      270.10      270.68     22.33 o
   0  17  11        0.19      -11.98     24.76 o
   1  17  11      101.47       87.00     20.05 o
   2  17  11       11.76       16.04     18.97 o
   3  17  11       18.74       15.15     28.16 o
   4  17  11       70.56       54.55     22.15 o
   5  17  11       31.11       21.91     22.24 o
  -9  18  11       15.54       14.28     21.72 o
  -8  18  11        4.12       -7.27     29.98 o
  -7  18  11       49.34       36.36     21.91 o
  -6  18  11       27.71      -19.86     31.66 o
  -5  18  11       20.51      -20.84     26.29 o
  -4  18  11      165.60      195.72     22.10 o
  -3  18  11       22.40       34.45     17.44 o
  -2  18  11       53.56       74.13     19.30 o
  -1  18  11      156.42      141.59     20.79 o
   0  18  11      117.91       97.63     22.05 o
   1  18  11        0.00       22.84     25.04 o
   2  18  11       74.31       94.04     20.19 o
   3  18  11       88.76       74.55     21.96 o
   4  18  11        0.78        0.00     29.09 o
  -8  19  11       14.16       19.11     30.96 o
  -7  19  11       23.46       20.09     31.28 o
  -6  19  11       93.44       90.96     24.29 o
  -5  19  11      242.27      290.59     24.80 o
  -4  19  11        0.47       16.36     23.59 o
  -3  19  11      576.01      617.55     31.14 o
  -2  19  11      333.25      360.62     25.69 o
  -1  19  11        1.04      -13.01     25.69 o
   0  19  11      146.80      163.27     22.42 o
   1  19  11      209.37      244.30     24.94 o
   2  19  11        1.85      -12.54     27.97 o
   3  19  11       20.56        5.59     30.21 o
   4  19  11       51.57       67.93     23.45 o
  -7  20  11       80.81      118.19     24.62 o
  -6  20  11      104.09      148.86     23.50 o
  -5  20  11        0.14      -18.00     31.28 o
  -4  20  11        2.23      -19.11     27.60 o
  -3  20  11        7.95      -17.30     30.02 o
  -2  20  11        7.39       15.52     25.18 o
  -1  20  11        0.00      -28.91     28.91 o
   0  20  11       10.38       -8.90     29.70 o
   1  20  11       43.55       44.76     22.15 o
   2  20  11        0.69       20.75     27.27 o
   3  20  11       39.06      -11.80     34.73 o
  -6  21  11       33.49       35.15     23.68 o
  -5  21  11      122.98      166.67     24.15 o
  -4  21  11       11.05       -5.50     31.05 o
  -3  21  11       68.83       56.78     22.70 o
  -2  21  11       34.83       73.15     21.63 o
  -1  21  11       11.41       26.01     28.16 o
   0  21  11       81.72      103.87     22.80 o
   1  21  11       23.30       -5.78     31.42 o
  -4  22  11        1.01       29.18     29.98 o
  -3  22  11       28.83       -3.87     30.30 o
  -2  22  11       22.55      -30.02     30.02 o
  -1  22  11       54.81        1.96     31.98 o
 -14   0  12        0.33      -15.09     21.63 o
 -13   0  12       79.52       38.55     18.81 o
 -12   0  12        8.63        2.16     33.57 o
 -11   0  12       86.61      103.89     17.04 o
 -10   0  12       56.05       54.19     10.61 o
  -9   0  12      147.27      179.45     15.52 o
  -8   0  12     2026.45     2157.21     36.18 o
  -7   0  12       61.07       52.17     13.05 o
  -6   0  12     2365.47     2463.66     34.59 o
  -5   0  12      297.88      314.41     14.36 o
  -4   0  12       53.60       54.41      9.28 o
  -3   0  12     3102.35     2899.89     32.96 o
  -2   0  12      259.15      219.73     12.96 o
  -1   0  12      498.34      490.55     16.36 o
   0   0  12      790.72      715.78     19.07 o
   1   0  12       14.14       23.82      9.88 o
   2   0  12      159.17      154.64     14.27 o
   3   0  12      204.89      160.10     15.01 o
   4   0  12       59.57       56.78     14.73 o
   5   0  12       12.56       13.66     19.91 o
   6   0  12        7.77      -25.04     25.04 o
   7   0  12       85.37       98.70     21.21 o
   8   0  12        5.21      -28.95     28.95 o
   9   0  12        3.78      -30.16     30.16 o
 -14   1  12       59.61       73.39     17.56 o
 -13   1  12      149.30      168.53     12.17 o
 -12   1  12        0.29       -5.07     13.50 o
 -11   1  12       26.26       23.81      9.69 o
 -10   1  12       11.54       16.02      7.73 o
  -9   1  12        0.54        3.83     11.91 o
  -8   1  12       45.97       13.03     13.67 o
  -7   1  12      571.04      619.82     23.33 o
  -6   1  12     1047.58     1152.29     17.49 o
  -5   1  12       13.59       11.19      8.02 o
  -4   1  12      322.24      335.77     15.69 o
  -3   1  12      619.09      589.61     11.97 o
  -2   1  12      123.96      113.01     21.17 o
  -1   1  12     2617.66     2324.33     23.89 o
   0   1  12     1536.91     1448.26     22.42 o
   1   1  12      567.39      556.42     13.20 o
   2   1  12      108.83      136.86     16.34 o
   3   1  12        0.22        0.68     11.70 o
   4   1  12       16.94       11.13     11.17 o
   5   1  12        9.73        9.58     11.98 o
   6   1  12        0.53        9.71     13.03 o
   7   1  12        4.73       22.62     14.02 o
   8   1  12        0.07      -22.95     24.13 o
   9   1  12        4.49      -22.83     22.83 o
 -14   2  12       13.79       -5.15     15.54 o
 -13   2  12        0.23      -17.30     17.30 o
 -12   2  12      131.45      132.86     16.54 o
 -11   2  12      180.02      166.56     10.65 o
 -10   2  12        0.05       -2.98      9.47 o
  -9   2  12      282.09      268.65     21.84 o
  -8   2  12        1.05       -4.55     17.86 o
  -7   2  12      877.20      940.20     31.82 o
  -6   2  12       43.00       46.58      9.35 o
  -5   2  12       11.27       13.27      7.72 o
  -4   2  12      385.90      328.24     10.27 o
  -3   2  12     1428.68     1382.39     16.83 o
  -2   2  12       41.56       41.83      7.60 o
  -1   2  12     1666.15     1585.15     24.15 o
   0   2  12        0.03      -12.96     12.96 o
   1   2  12      900.96      811.70     29.58 o
   2   2  12      449.70      404.94     12.95 o
   3   2  12      724.08      674.68     43.47 o
   4   2  12      524.19      512.53     16.00 o
   5   2  12       30.15       20.80     11.04 o
   6   2  12       96.79      104.19     18.81 o
   7   2  12       55.92       51.60     51.63 o
   8   2  12        2.31       -2.44     20.77 o
   9   2  12       96.23       91.71     17.18 o
 -14   3  12        9.77       23.60     17.56 o
 -13   3  12       85.51       77.15     24.97 o
 -12   3  12       50.72       12.67     19.73 o
 -11   3  12       75.54       93.61     13.14 o
 -10   3  12       31.93       34.26     11.27 o
  -9   3  12       36.51       57.34     14.64 o
  -8   3  12      458.62      476.56     20.65 o
  -7   3  12       42.55       62.75     12.49 o
  -6   3  12      127.64      131.71     13.15 o
  -5   3  12      128.96      107.97     12.12 o
  -4   3  12     2726.00     2764.60     33.38 o
  -3   3  12      587.18      570.32     16.69 o
  -2   3  12      851.67      782.31     19.35 o
  -1   3  12      822.25      761.33     20.00 o
   0   3  12      248.08      239.35     13.94 o
   1   3  12      688.08      607.24     19.44 o
   2   3  12      369.79      335.02     18.04 o
   3   3  12       32.06       14.97     18.32 o
   4   3  12      260.91      272.32     19.21 o
   5   3  12       64.11       53.80     16.83 o
   6   3  12       15.22       11.14     24.71 o
   7   3  12        0.42        9.37     18.09 o
   8   3  12       11.35       22.66     27.04 o
   9   3  12        1.01        1.96     26.99 o
 -14   4  12       81.41       40.62     31.21 o
 -13   4  12        8.78       20.03     20.72 o
 -12   4  12       60.04       71.54     35.27 o
 -11   4  12       71.26       62.67     13.47 o
 -10   4  12       54.16       38.59     12.89 o
  -9   4  12      241.91      228.86     18.93 o
  -8   4  12       48.25       36.13     14.55 o
  -7   4  12       84.12      112.36     15.01 o
  -6   4  12       66.80       13.33     19.63 o
  -5   4  12      414.06      409.99     15.85 o
  -4   4  12     1493.05     1548.39     26.20 o
  -3   4  12      237.64      233.20     12.91 o
  -2   4  12     9370.61     8902.10     83.78 o
  -1   4  12     1525.69     1470.76     26.15 o
   0   4  12      215.92      203.27     14.08 o
   1   4  12     1749.46     1561.35     29.09 o
   2   4  12     1304.78     1234.91     27.88 o
   3   4  12        2.94        5.08     12.87 o
   4   4  12      341.73      362.20     19.95 o
   5   4  12        1.08       14.13     21.07 o
   6   4  12      277.81      271.94     22.42 o
   7   4  12       15.01       18.23     19.39 o
   8   4  12      175.19      199.87     25.04 o
   9   4  12       27.16        7.83     31.70 o
 -14   5  12       50.59       38.44     16.88 o
 -13   5  12        0.20       -8.69     21.83 o
 -12   5  12      180.68      178.16     16.05 o
 -11   5  12      157.28      132.58     14.10 o
 -10   5  12       10.44       15.10     17.88 o
  -9   5  12       65.89       81.96     14.78 o
  -8   5  12       82.03      104.90     15.66 o
  -7   5  12       11.41       13.19     17.67 o
  -6   5  12      218.66      207.60     15.20 o
  -5   5  12        6.57      -15.39     15.39 o
  -4   5  12      195.35      185.93     12.59 o
  -3   5  12       49.39       47.27     10.30 o
  -2   5  12      109.44      113.01     12.63 o
  -1   5  12      257.16      240.75     13.94 o
   0   5  12     1549.23     1363.07     26.48 o
   1   5  12      152.11      130.63     13.24 o
   2   5  12     1018.86      933.73     26.11 o
   3   5  12      153.40      129.09     15.11 o
   4   5  12      305.27      281.69     19.49 o
   5   5  12       76.01       81.17     17.67 o
   6   5  12       11.12       21.54     22.66 o
   7   5  12        9.74      -26.95     26.95 o
   8   5  12        5.05       -1.77     30.54 o
   9   5  12        2.11      -31.61     31.61 o
 -13   6  12      169.89      155.77     18.67 o
 -12   6  12        3.20      -24.61     48.18 o
 -11   6  12      306.19      314.08     17.26 o
 -10   6  12      219.27      232.53     14.80 o
  -9   6  12       15.26        2.94     15.25 o
  -8   6  12      216.96      218.19     17.53 o
  -7   6  12      247.65      281.36     17.39 o
  -6   6  12       80.74       82.57     13.24 o
  -5   6  12      270.27      245.18     15.34 o
  -4   6  12      251.20      234.74     14.69 o
  -3   6  12       15.95       -2.28     15.25 o
  -2   6  12      251.91      273.57     15.01 o
  -1   6  12      231.89      184.11     13.94 o
   0   6  12      451.09      442.39     17.72 o
   1   6  12      145.13      151.38     14.36 o
   2   6  12      810.20      852.61     24.80 o
   3   6  12       13.78        2.14     17.30 o
   4   6  12        3.92        2.38     21.12 o
   5   6  12       37.47       60.89     16.22 o
   6   6  12       20.18        4.38     24.48 o
   7   6  12        0.04       22.10     18.51 o
   8   6  12        5.39       -3.64     27.97 o
 -13   7  12        2.18       21.68     20.38 o
 -12   7  12      115.32      103.64     23.40 o
 -11   7  12        5.54       11.33     13.96 o
 -10   7  12       34.52       33.64     11.89 o
  -9   7  12      362.50      358.70     21.73 o
  -8   7  12      575.83      590.55     24.90 o
  -7   7  12        3.96       12.12     18.51 o
  -6   7  12        7.78       14.87     16.08 o
  -5   7  12      332.02      367.80     17.11 o
  -4   7  12      564.46      593.21     19.30 o
  -3   7  12        4.88        8.07     15.66 o
  -2   7  12      188.03      178.42     14.22 o
  -1   7  12      562.42      523.88     19.16 o
   0   7  12      956.29      872.14     23.03 o
   1   7  12      645.01      614.61     21.12 o
   2   7  12      101.50       81.17     14.55 o
   3   7  12       21.14       -5.55     19.95 o
   4   7  12      213.54      201.73     19.63 o
   5   7  12      205.30      213.25     20.19 o
   6   7  12       29.30       -7.51     27.97 o
   7   7  12       42.17       26.62     29.56 o
   8   7  12       16.77       12.91     28.63 o
 -13   8  12        0.05      -20.28     20.28 o
 -12   8  12       29.11       36.20     16.40 o
 -11   8  12        3.08      -11.33     18.87 o
 -10   8  12        5.76        6.53     16.43 o
  -9   8  12      111.12      104.11     17.81 o
  -8   8  12        1.85        6.90     20.75 o
  -7   8  12      840.43      827.30     25.92 o
  -6   8  12     1054.81     1011.03     26.48 o
  -5   8  12       13.61       14.13     12.31 o
  -4   8  12      331.81      310.17     16.83 o
  -3   8  12      309.94      284.44     16.18 o
  -2   8  12      533.12      438.01     18.56 o
  -1   8  12      635.00      581.32     20.05 o
   0   8  12       89.47       63.68     13.19 o
   1   8  12       18.13        7.88     11.61 o
   2   8  12       37.61       43.59     13.24 o
   3   8  12        0.39        2.28     18.93 o
   4   8  12      157.01      141.82     19.21 o
   5   8  12      133.44      153.06     19.02 o
   6   8  12       58.41       98.37     19.77 o
   7   8  12      100.82      103.78     21.26 o
   8   8  12        0.78       18.84     27.93 o
 -13   9  12       30.37       24.79     18.23 o
 -12   9  12      150.15      156.66     17.05 o
 -11   9  12      125.01      136.57     15.18 o
 -10   9  12        5.23       12.16     17.90 o
  -9   9  12      328.84      375.58     23.26 o
  -8   9  12      286.21      323.23     20.61 o
  -7   9  12      212.14      215.30     17.95 o
  -6   9  12       18.46        2.05     18.28 o
  -5   9  12        2.16      -12.49     15.94 o
  -4   9  12     1015.97      945.76     25.18 o
  -3   9  12       63.86       79.54     12.68 o
  -2   9  12       10.02        0.93     16.88 o
  -1   9  12      338.27      344.44     17.44 o
   0   9  12      110.17       96.27     13.89 o
   1   9  12       87.03       81.73     13.94 o
   2   9  12      288.38      264.25     18.18 o
   3   9  12        7.99       -1.21     20.65 o
   4   9  12       80.92       90.49     17.44 o
   5   9  12       88.72       83.64     18.88 o
   6   9  12        0.00       33.29     18.51 o
   7   9  12      158.89      156.13     24.71 o
   8   9  12       90.63      107.79     23.40 o
 -13  10  12       24.67        1.12     23.08 o
 -12  10  12      197.72      177.46     17.74 o
 -11  10  12       13.37       34.15     13.68 o
 -10  10  12     1545.73     1576.46     29.04 o
  -9  10  12      799.77      789.72     31.66 o
  -8  10  12        4.43       10.02     21.73 o
  -7  10  12     1022.27     1069.59     29.84 o
  -6  10  12     1153.10     1202.97     29.60 o
  -5  10  12       59.95       66.99     13.66 o
  -4  10  12      621.22      594.51     22.42 o
  -3  10  12        0.12      -17.86     17.86 o
  -2  10  12      217.41      191.52     15.34 o
  -1  10  12       17.11        4.99     18.56 o
   0  10  12      114.02      124.85     14.83 o
   1  10  12      149.76      139.77     15.43 o
   2  10  12       64.65       52.92     15.20 o
   3  10  12      565.57      620.95     25.46 o
   4  10  12       52.41       12.26     24.38 o
   5  10  12       69.09       67.13     18.97 o
   6  10  12      423.39      521.23     28.35 o
   7  10  12      156.93      191.80     23.59 o
   8  10  12       22.79       23.68     36.18 o
 -12  11  12      314.44      268.24     20.51 o
 -11  11  12      161.50      161.03     16.42 o
 -10  11  12       34.34        9.84     20.21 o
  -9  11  12      243.70      253.67     21.87 o
  -8  11  12       74.33       54.50     17.62 o
  -7  11  12        0.24       21.73     14.03 o
  -6  11  12       20.90        4.52     20.33 o
  -5  11  12       55.86       51.00     14.27 o
  -4  11  12       79.04       92.78     14.13 o
  -3  11  12       60.41       55.11     15.15 o
  -2  11  12       69.50       85.13     13.38 o
  -1  11  12      352.80      368.49     18.46 o
   0  11  12      142.07      141.82     16.83 o
   1  11  12        5.47       20.61     12.96 o
   2  11  12        3.76      -20.51     20.51 o
   3  11  12        7.14      -22.70     22.70 o
   4  11  12      160.30      155.86     21.59 o
   5  11  12      128.73      122.15     20.09 o
   6  11  12        2.27       18.56     26.43 o
   7  11  12       63.92       44.29     24.43 o
 -12  12  12       12.58       17.73     23.28 o
 -11  12  12        0.16       -4.82     34.80 o
 -10  12  12        6.88       26.89     34.71 o
  -9  12  12       28.34       24.90     27.55 o
  -8  12  12        0.17       26.81     16.18 o
  -7  12  12        0.42       19.02     15.48 o
  -6  12  12       42.11       46.02     14.45 o
  -5  12  12      220.19      208.35     17.34 o
  -4  12  12        0.01       18.79     13.24 o
  -3  12  12      911.75      901.70     26.76 o
  -2  12  12       19.01       33.05     13.85 o
  -1  12  12      255.04      247.65     18.51 o
   0  12  12        9.14      -11.56     20.05 o
   1  12  12        0.21        7.27     19.39 o
   2  12  12        6.20        2.56     21.35 o
   3  12  12       20.52       19.21     24.10 o
   4  12  12       80.51       69.42     19.02 o
   5  12  12       11.10        6.43     27.13 o
   6  12  12        2.00       -5.22     30.12 o
   7  12  12       28.62       26.67     32.40 o
 -12  13  12       38.34       34.88     41.84 o
 -11  13  12       30.42       12.13     17.89 o
 -10  13  12       14.55       -0.47     23.03 o
  -9  13  12        1.66       -9.18     23.40 o
  -8  13  12      107.21      119.58     20.19 o
  -7  13  12        1.48       -6.67     20.98 o
  -6  13  12      176.20      176.55     18.79 o
  -5  13  12       32.02        6.01     22.10 o
  -4  13  12       21.79       -8.21     21.68 o
  -3  13  12        1.04      -21.07     21.07 o
  -2  13  12       45.90       36.88     13.71 o
  -1  13  12       29.73       43.40     13.99 o
   0  13  12      216.70      241.54     18.84 o
   1  13  12       35.32        7.65     22.10 o
   2  13  12       51.10        9.42     24.52 o
   3  13  12      164.67      215.81     20.70 o
   4  13  12      181.72      178.84     22.33 o
   5  13  12       12.55       38.42     17.81 o
   6  13  12        1.72       12.68     30.12 o
   7  13  12        8.66       20.65     22.15 o
 -11  14  12       41.29        2.67     22.61 o
 -10  14  12      350.82      320.29     19.93 o
  -9  14  12        3.76       12.91     26.62 o
  -8  14  12      154.11      204.90     22.47 o
  -7  14  12        0.42      -24.24     24.24 o
  -6  14  12        1.40       45.97     15.90 o
  -5  14  12        3.01      -22.01     22.01 o
  -4  14  12        1.58       -1.26     20.05 o
  -3  14  12       62.20       74.87     16.04 o
  -2  14  12       68.13       66.76     16.36 o
  -1  14  12      141.88      150.35     18.42 o
   0  14  12       38.06       23.31     24.38 o
   1  14  12       86.33      113.24     16.41 o
   2  14  12      310.84      312.83     24.10 o
   3  14  12       18.47       40.75     18.32 o
   4  14  12       42.08        8.07     28.67 o
   5  14  12       18.65       24.34     29.60 o
   6  14  12       38.62       19.72     22.61 o
 -11  15  12       33.17       28.56     40.28 o
 -10  15  12        5.67      -34.56     34.62 o
  -9  15  12       76.08      106.44     19.63 o
  -8  15  12      256.84      256.51     24.10 o
  -7  15  12      100.14      109.19     19.77 o
  -6  15  12        2.78       14.31     23.12 o
  -5  15  12      119.09      109.09     17.72 o
  -4  15  12        0.64      -23.50     23.50 o
  -3  15  12      405.90      430.97     23.59 o
  -2  15  12      165.44      166.67     19.07 o
  -1  15  12      255.39      258.89     21.59 o
   0  15  12      101.18      100.94     18.93 o
   1  15  12      227.83      198.75     22.66 o
   2  15  12      217.40      198.75     22.42 o
   3  15  12       16.64       20.61     25.22 o
   4  15  12       67.87       45.60     20.98 o
   5  15  12       49.84       18.14     31.89 o
   6  15  12        0.06        9.74     28.21 o
 -10  16  12       19.62       31.80     14.83 o
  -9  16  12       18.72       -8.86     30.40 o
  -8  16  12        4.69      -13.33     27.32 o
  -7  16  12       85.35       82.01     20.28 o
  -6  16  12        3.49       22.66     23.54 o
  -5  16  12      210.54      280.85     21.77 o
  -4  16  12       97.69       84.71     18.70 o
  -3  16  12       21.32       -9.79     25.13 o
  -2  16  12       73.08       94.78     17.58 o
  -1  16  12      420.78      434.32     26.06 o
   0  16  12       47.00      -13.10     26.57 o
   1  16  12      524.30      511.20     28.63 o
   2  16  12      148.77      175.62     22.98 o
   3  16  12      125.18      120.66     22.80 o
   4  16  12       47.65        1.77     31.56 o
   5  16  12        3.13       15.11     29.79 o
 -10  17  12        0.86       18.99     18.13 o
  -9  17  12        8.31      -29.93     29.93 o
  -8  17  12       97.70      114.04     21.77 o
  -7  17  12      256.19      272.69     26.39 o
  -6  17  12       14.79       -4.80     28.35 o
  -5  17  12       50.49       15.25     28.58 o
  -4  17  12       84.15       78.65     19.39 o
  -3  17  12       21.06       51.98     17.11 o
  -2  17  12       14.21      -13.24     25.08 o
  -1  17  12       74.91       91.42     19.77 o
   0  17  12      132.77      176.51     21.03 o
   1  17  12       21.47       20.70     19.91 o
   2  17  12        0.01      -28.07     28.07 o
   3  17  12       49.80       82.19     20.75 o
   4  17  12        2.84      -25.92     28.21 o
  -9  18  12       24.05        9.70     21.35 o
  -8  18  12       11.52       12.91     28.63 o
  -7  18  12       52.52       77.16     21.12 o
  -6  18  12      219.63      217.91     25.83 o
  -5  18  12        1.98       36.27     18.04 o
  -4  18  12      259.77      255.07     24.52 o
  -3  18  12       69.39       78.60     18.84 o
  -2  18  12        6.22       17.16     24.99 o
  -1  18  12       12.47       16.04     27.41 o
   0  18  12       23.85        3.26     27.79 o
   1  18  12       30.95       15.99     20.61 o
   2  18  12       25.53       41.12     20.19 o
   3  18  12        6.54        1.82     29.23 o
   4  18  12       15.26       -9.70     31.94 o
  -8  19  12        6.70      -31.47     31.47 o
  -7  19  12      117.60      106.25     24.06 o
  -6  19  12       72.14       74.08     23.31 o
  -5  19  12        2.08      -29.14     29.14 o
  -4  19  12        1.45       11.80     26.48 o
  -3  19  12        2.41       30.86     17.95 o
  -2  19  12        1.25        4.94     18.00 o
  -1  19  12       11.64       18.70     27.23 o
   0  19  12        5.17       -8.62     28.11 o
   1  19  12        2.07       14.22     28.30 o
   2  19  12       12.07      -29.88     29.88 o
   3  19  12        0.09      -19.30     30.40 o
  -7  20  12        0.99        0.00     28.63 o
  -6  20  12      124.09      147.00     24.34 o
  -5  20  12       96.28      111.98     23.50 o
  -4  20  12       18.86      -17.86     31.00 o
  -3  20  12       32.25       68.07     20.42 o
  -2  20  12        9.36       10.54     26.48 o
  -1  20  12        0.06       16.18     26.25 o
   0  20  12       11.95       44.76     20.05 o
   1  20  12        0.07      -27.65     27.65 o
   2  20  12        1.52      -19.39     28.25 o
  -6  21  12       62.78       71.56     24.34 o
  -5  21  12        1.84      -30.54     32.17 o
  -4  21  12      245.21      271.94     27.18 o
  -3  21  12      184.10      216.23     27.37 o
  -2  21  12        3.54        5.64     31.52 o
  -1  21  12       21.39        0.00     31.98 o
   0  21  12       59.36       64.52     23.26 o
 -14   1  13       25.74       32.12     20.58 o
 -13   1  13       69.34       74.16     10.98 o
 -12   1  13       76.10       76.52     15.40 o
 -11   1  13       83.90       94.51     10.76 o
 -10   1  13       37.26       26.65     14.22 o
  -9   1  13      230.34      223.77     12.64 o
  -8   1  13      126.28      126.91     10.39 o
  -7   1  13      511.37      496.20     23.26 o
  -6   1  13     3977.80     4052.08     46.50 o
  -5   1  13      157.43      179.20      9.18 o
  -4   1  13       15.11       18.08      6.75 o
  -3   1  13       94.79      112.74      8.39 o
  -2   1  13      502.64      479.72     11.79 o
  -1   1  13      102.20      100.17      8.49 o
   0   1  13      428.52      379.70     11.62 o
   1   1  13      449.91      436.16     13.10 o
   2   1  13      615.10      577.15     15.05 o
   3   1  13      995.80      941.02     19.47 o
   4   1  13       75.35       74.52     11.24 o
   5   1  13        2.74       12.40     14.83 o
   6   1  13       16.90        3.68     17.36 o
   7   1  13        0.56       20.87     22.80 o
   8   1  13        0.57       -9.95     19.65 o
 -14   2  13       53.13       66.33     20.27 o
 -13   2  13        2.61        0.31     12.70 o
 -12   2  13      137.61      130.13     11.40 o
 -11   2  13       32.64       37.27      8.50 o
 -10   2  13      453.98      472.09     16.42 o
  -9   2  13      644.44      635.57     17.45 o
  -8   2  13      293.89      299.70     19.98 o
  -7   2  13     1013.48     1029.70     18.38 o
  -6   2  13       19.33       23.66      7.91 o
  -5   2  13      978.33      974.10     16.14 o
  -4   2  13     1536.71     1376.16     18.05 o
  -3   2  13     1601.70     1485.18     18.54 o
  -2   2  13       57.09       44.68     11.45 o
  -1   2  13      166.38      120.77     15.15 o
   0   2  13     1128.24     1039.33     26.46 o
   1   2  13      262.25      220.20     11.13 o
   2   2  13        1.68        6.73      9.83 o
   3   2  13        1.45        8.16     15.80 o
   4   2  13        0.03       -5.39     14.01 o
   5   2  13        1.89       13.67     12.80 o
   6   2  13       31.91       27.45     14.19 o
   7   2  13      123.97      150.73     15.10 o
   8   2  13        2.09       31.90     14.44 o
 -14   3  13        7.18       22.92     42.98 o
 -13   3  13      193.16      166.20     17.42 o
 -12   3  13       63.21       66.18     15.01 o
 -11   3  13       19.98       23.08     12.06 o
 -10   3  13      340.73      325.37     21.82 o
  -9   3  13      127.74      125.60     16.50 o
  -8   3  13      364.94      384.67     19.63 o
  -7   3  13     1376.29     1450.72     29.79 o
  -6   3  13        0.48       10.26     15.52 o
  -5   3  13     1431.01     1415.66     26.62 o
  -4   3  13     1216.75     1204.60     24.52 o
  -3   3  13     1124.38     1063.62     23.26 o
  -2   3  13     7010.53     6425.91     64.10 o
  -1   3  13       80.15       79.07     11.75 o
   0   3  13     2072.48     1970.50     31.98 o
   1   3  13      245.83      235.30     15.90 o
   2   3  13      358.71      335.07     18.18 o
   3   3  13      310.47      323.41     19.25 o
   4   3  13       28.83       21.17     15.29 o
   5   3  13      412.09      431.57     23.78 o
   6   3  13      159.97      199.54     20.70 o
   7   3  13       49.59       66.76     19.72 o
   8   3  13      117.60       64.24     25.18 o
 -14   4  13      126.55      124.47     17.99 o
 -13   4  13        2.53       -5.95     20.79 o
 -12   4  13      149.48      155.92     23.03 o
 -11   4  13       14.95       24.42     12.67 o
 -10   4  13       36.84       30.49     16.32 o
  -9   4  13        0.26      -10.40     20.75 o
  -8   4  13      445.71      437.49     21.82 o
  -7   4  13       37.80       35.53     13.05 o
  -6   4  13      865.53      883.66     23.73 o
  -5   4  13       21.75       10.58     10.96 o
  -4   4  13       76.23       93.94     12.12 o
  -3   4  13        0.25       11.47     13.05 o
  -2   4  13       41.03       38.09     11.33 o
  -1   4  13      158.86      146.72     13.05 o
   0   4  13       12.83       19.07     10.86 o
   1   4  13      335.10      310.40     17.30 o
   2   4  13       64.76       46.43     14.17 o
   3   4  13        1.96       -3.26     18.51 o
   4   4  13      305.65      317.63     20.70 o
   5   4  13       98.41      101.49     18.51 o
   6   4  13       39.03       67.60     16.55 o
   7   4  13        8.28        6.67     28.49 o
   8   4  13       19.31       27.79     31.94 o
 -14   5  13       45.13       35.36     19.53 o
 -13   5  13       44.99       27.26     36.53 o
 -12   5  13       28.30       44.12     16.27 o
 -11   5  13        0.00       18.52     16.92 o
 -10   5  13      112.68      106.76     17.81 o
  -9   5  13        4.71       11.80     14.50 o
  -8   5  13      853.61      849.72     27.04 o
  -7   5  13      316.31      338.70     18.00 o
  -6   5  13      672.26      649.43     21.49 o
  -5   5  13     1870.72     1866.02     31.28 o
  -4   5  13       35.04       30.96     11.56 o
  -3   5  13      332.49      341.50     15.66 o
  -2   5  13      523.80      479.83     17.39 o
  -1   5  13     1189.38     1104.88     24.43 o
   0   5  13       17.14       26.67     11.33 o
   1   5  13       27.21       30.54     11.94 o
   2   5  13      111.15      101.35     14.22 o
   3   5  13        8.26       38.09     12.68 o
   4   5  13        7.98       12.54     20.51 o
   5   5  13       73.97      109.42     18.09 o
   6   5  13        0.33       13.71     17.44 o
   7   5  13       66.53       27.88     21.45 o
   8   5  13       54.76       48.77     22.80 o
 -13   6  13       27.31       40.15     15.10 o
 -12   6  13        0.25       -5.41     19.41 o
 -11   6  13       18.04       22.76     15.80 o
 -10   6  13      126.91      139.86     18.60 o
  -9   6  13        1.99        6.67     15.11 o
  -8   6  13       26.19       16.46     19.44 o
  -7   6  13       31.44       35.67     13.89 o
  -6   6  13      290.67      293.48     17.06 o
  -5   6  13      469.58      531.58     19.53 o
  -4   6  13     1693.49     1557.85     28.91 o
  -3   6  13      659.58      589.57     19.35 o
  -2   6  13      123.42      103.55     12.91 o
  -1   6  13      154.00      135.67     12.73 o
   0   6  13     1034.43      918.35     24.15 o
   1   6  13       98.31      109.23     13.52 o
   2   6  13       80.84       89.79     13.38 o
   3   6  13      201.21      204.71     17.62 o
   4   6  13      160.35      125.74     19.16 o
   5   6  13       84.25       79.63     18.60 o
   6   6  13      146.94      183.36     20.79 o
   7   6  13       14.48       11.14     20.93 o
   8   6  13        1.96       22.84     30.21 o
 -13   7  13       38.90       47.15     26.39 o
 -12   7  13       75.92       53.33     17.27 o
 -11   7  13      120.11      110.95     14.53 o
 -10   7  13        7.17       25.83     16.78 o
  -9   7  13      124.82      119.68     17.48 o
  -8   7  13        0.80        1.12     19.81 o
  -7   7  13        5.38       -7.27     19.39 o
  -6   7  13        9.08       -6.76     17.16 o
  -5   7  13       47.04       72.36     12.07 o
  -4   7  13      167.32      178.93     13.99 o
  -3   7  13      327.32      288.31     16.22 o
  -2   7  13       81.26       90.59     12.45 o
  -1   7  13      156.29      130.59     14.41 o
   0   7  13        4.01        2.84     15.43 o
   1   7  13       76.23       81.68     14.08 o
   2   7  13       50.58        6.48     19.95 o
   3   7  13        1.68       31.98     13.29 o
   4   7  13       29.57       59.95     16.22 o
   5   7  13        3.73       -4.29     24.90 o
   6   7  13       30.85       18.97     19.39 o
   7   7  13       13.28       28.02     20.05 o
   8   7  13        4.17      -13.57     31.05 o
 -13   8  13        1.90      -11.88     20.96 o
 -12   8  13      210.70      196.42     17.37 o
 -11   8  13      287.25      318.33     17.47 o
 -10   8  13       12.40       22.38     23.40 o
  -9   8  13      114.95      110.07     19.91 o
  -8   8  13      578.65      649.20     25.55 o
  -7   8  13        0.02       10.82     18.14 o
  -6   8  13       80.69      103.78     14.03 o
  -5   8  13       47.60       30.21     12.68 o
  -4   8  13      140.96      114.92     14.50 o
  -3   8  13       69.76       72.03     13.24 o
  -2   8  13      514.31      557.12     20.19 o
  -1   8  13      578.86      577.22     20.75 o
   0   8  13       10.67       -6.90     17.76 o
   1   8  13      223.08      209.61     16.60 o
   2   8  13     1037.97      978.16     28.49 o
   3   8  13       23.61        6.11     22.24 o
   4   8  13      511.45      558.85     25.73 o
   5   8  13       10.49        8.81     26.71 o
   6   8  13       74.01       51.05     20.28 o
   7   8  13       26.80       48.30     20.33 o
   8   8  13       40.65       41.45     22.80 o
 -13   9  13      203.46      187.88     18.46 o
 -12   9  13       90.49       74.08     16.58 o
 -11   9  13       46.42       41.83     15.94 o
 -10   9  13      265.60      260.71     22.89 o
  -9   9  13       52.86       28.67     17.95 o
  -8   9  13      229.55      215.72     19.11 o
  -7   9  13      352.19      352.60     20.47 o
  -6   9  13        2.81       11.61     17.86 o
  -5   9  13      104.69       90.21     13.24 o
  -4   9  13      327.32      275.44     18.28 o
  -3   9  13      508.08      502.34     19.81 o
  -2   9  13        0.76      -10.63     16.74 o
  -1   9  13       17.63        4.99     17.20 o
   0   9  13      304.05      313.76     19.63 o
   1   9  13      102.53      104.85     15.71 o
   2   9  13      144.50      165.74     17.30 o
   3   9  13      534.66      519.87     24.99 o
   4   9  13      133.97      129.79     18.79 o
   5   9  13       53.61       52.36     18.74 o
   6   9  13      249.66      277.91     25.36 o
   7   9  13        6.34      -29.60     29.60 o
 -13  10  13        8.56        1.68     42.38 o
 -12  10  13        0.14       20.53     21.60 o
 -11  10  13       86.19       31.60     26.67 o
 -10  10  13        0.46       10.44     27.65 o
  -9  10  13      108.13       94.08     19.95 o
  -8  10  13        0.12       19.07     20.05 o
  -7  10  13        8.77       17.72     19.95 o
  -6  10  13      273.88      238.10     19.81 o
  -5  10  13       12.11       12.73     18.18 o
  -4  10  13      316.09      296.42     18.51 o
  -3  10  13       68.53       68.07     13.52 o
  -2  10  13       19.46       -3.08     18.97 o
  -1  10  13       50.05       27.32     13.33 o
   0  10  13       27.48       16.36     14.08 o
   1  10  13        3.86       -6.90     19.53 o
   2  10  13        3.23       17.06     21.17 o
   3  10  13        4.41       29.09     16.04 o
   4  10  13        1.18      -24.52     24.52 o
   5  10  13       34.30      -14.08     30.35 o
   6  10  13        2.67      -29.09     29.09 o
   7  10  13       10.41        7.51     26.71 o
 -12  11  13      226.47      214.51     19.40 o
 -11  11  13        6.14       13.89     35.29 o
 -10  11  13      368.06      346.02     25.97 o
  -9  11  13       53.89       79.49     18.74 o
  -8  11  13      190.97      214.78     20.23 o
  -7  11  13       11.94        1.26     19.49 o
  -6  11  13        7.69        2.33     20.65 o
  -5  11  13       90.73       99.12     15.62 o
  -4  11  13      252.67      276.14     17.53 o
  -3  11  13      167.41      198.00     16.69 o
  -2  11  13      402.45      336.00     19.30 o
  -1  11  13        2.76      -20.09     20.09 o
   0  11  13      510.58      469.15     22.80 o
   1  11  13       54.28       44.06     15.11 o
   2  11  13      216.83      209.61     19.86 o
   3  11  13      166.14      159.72     19.86 o
   4  11  13       19.10       41.07     16.88 o
   5  11  13       81.46       47.83     20.98 o
   6  11  13      145.32      187.18     23.22 o
   7  11  13        3.05       17.39     29.00 o
 -12  12  13      132.13      136.91     17.64 o
 -11  12  13      230.14      211.30     28.65 o
 -10  12  13       36.75       25.73     20.70 o
  -9  12  13      153.98      179.91     21.82 o
  -8  12  13       71.27       85.27     17.86 o
  -7  12  13        2.53        3.96     20.79 o
  -6  12  13       20.56        1.21     21.12 o
  -5  12  13       30.39       26.62     15.01 o
  -4  12  13        0.45       23.73     14.03 o
  -3  12  13      420.03      408.73     21.03 o
  -2  12  13      396.84      396.65     21.03 o
  -1  12  13       28.48        4.71     21.21 o
   0  12  13       42.40       61.77     14.36 o
   1  12  13      396.28      364.30     21.87 o
   2  12  13       33.40       22.24     16.92 o
   3  12  13        8.93       15.80     22.47 o
   4  12  13       56.67      100.14     19.72 o
   5  12  13      119.77      106.67     23.40 o
   6  12  13       37.41       27.37     30.12 o
 -12  13  13       22.85        7.22     18.98 o
 -11  13  13      112.56      123.16     16.91 o
 -10  13  13      224.02      225.69     24.38 o
  -9  13  13       58.83       44.01     19.49 o
  -8  13  13        0.91       -1.45     24.34 o
  -7  13  13       85.86       98.93     18.56 o
  -6  13  13      152.73      169.05     19.49 o
  -5  13  13      252.34      252.59     19.81 o
  -4  13  13       23.18       32.50     14.69 o
  -3  13  13        3.36       18.00     20.65 o
  -2  13  13       25.99       33.61     15.06 o
  -1  13  13       28.59       34.73     14.59 o
   0  13  13       14.41       41.54     14.59 o
   1  13  13        0.22        6.67     16.27 o
   2  13  13       85.31      122.24     19.02 o
   3  13  13      132.98      125.41     21.77 o
   4  13  13        8.74       14.55     18.70 o
   5  13  13        1.37       29.65     17.95 o
   6  13  13        5.61        1.86     27.04 o
 -11  14  13        0.00      -16.63     21.29 o
 -10  14  13        4.66      -29.88     31.94 o
  -9  14  13      101.30       98.51     21.68 o
  -8  14  13       62.43       13.80     25.36 o
  -7  14  13       28.01       31.28     17.02 o
  -6  14  13      111.03      129.84     18.09 o
  -5  14  13       12.94      -21.21     25.64 o
  -4  14  13       92.93       83.78     17.62 o
  -3  14  13      418.99      394.51     23.36 o
  -2  14  13       23.14       41.45     15.34 o
  -1  14  13      192.61      191.71     19.67 o
   0  14  13       46.64       51.98     16.88 o
   1  14  13       85.09       84.43     19.11 o
   2  14  13       37.84      -13.33     27.09 o
   3  14  13       15.97       37.02     17.86 o
   4  14  13       31.72       47.23     19.07 o
   5  14  13        2.41       11.80     20.37 o
   6  14  13        3.90        5.87     29.70 o
 -11  15  13        9.81       -6.56     21.86 o
 -10  15  13        0.23       14.64     27.04 o
  -9  15  13        8.61       13.75     28.30 o
  -8  15  13       29.65        0.00     30.30 o
  -7  15  13       47.35       68.16     19.39 o
  -6  15  13        5.07      -17.30     24.24 o
  -5  15  13      568.59      568.41     28.07 o
  -4  15  13      167.86      155.48     20.33 o
  -3  15  13      289.47      256.00     22.84 o
  -2  15  13      239.25      275.95     20.89 o
  -1  15  13       15.64       16.69     25.92 o
   0  15  13       11.15       12.12     18.00 o
   1  15  13       99.02       51.89     21.54 o
   2  15  13       53.56       59.26     20.19 o
   3  15  13        1.23      -27.27     27.27 o
   4  15  13       41.05       48.39     21.03 o
   5  15  13       19.88      -24.52     32.26 o
 -10  16  13       16.55       19.11     30.21 o
  -9  16  13       28.92       -1.82     32.31 o
  -8  16  13       81.04       87.97     21.45 o
  -7  16  13        0.73       22.56     25.08 o
  -6  16  13       21.43       16.74     24.99 o
  -5  16  13       32.13       51.98     19.07 o
  -4  16  13        2.58       22.61     16.08 o
  -3  16  13       91.38      109.98     18.51 o
  -2  16  13       34.55       11.66     25.27 o
  -1  16  13       13.80       20.61     17.90 o
   0  16  13      190.46      204.39     21.07 o
   1  16  13      204.17      189.98     23.40 o
   2  16  13       49.20       41.82     18.56 o
   3  16  13       15.61       -5.17     31.00 o
   4  16  13       72.63      110.31     22.19 o
   5  16  13       60.41       58.88     23.17 o
  -9  17  13       37.93       18.79     29.37 o
  -8  17  13       20.00      -10.68     28.53 o
  -7  17  13      145.12      148.68     23.17 o
  -6  17  13        5.97      -28.30     28.30 o
  -5  17  13      323.39      264.72     25.87 o
  -4  17  13       51.09       24.71     28.21 o
  -3  17  13       56.39       50.72     18.84 o
  -2  17  13      127.73      139.58     20.79 o
  -1  17  13       14.85       -3.12     28.49 o
   0  17  13      165.09      208.82     23.50 o
   1  17  13      173.30      197.02     24.15 o
   2  17  13       98.11      116.32     21.35 o
   3  17  13      403.38      427.89     30.49 o
   4  17  13       29.04       19.21     30.40 o
  -9  18  13        0.88      -35.85     35.85 o
  -8  18  13      126.86      139.96     24.52 o
  -7  18  13      135.44      156.55     25.60 o
  -6  18  13       52.92       52.64     21.54 o
  -5  18  13        4.61        9.98     26.99 o
  -4  18  13      120.30      133.71     23.22 o
  -3  18  13       52.26       80.19     18.70 o
  -2  18  13        0.63      -14.69     28.16 o
  -1  18  13       28.01       42.89     19.77 o
   0  18  13        1.93       13.47     26.53 o
   1  18  13        0.63        8.67     26.85 o
   2  18  13       33.36       16.32     31.24 o
   3  18  13        0.59      -11.42     29.46 o
  -8  19  13       24.48        9.79     32.12 o
  -7  19  13        1.43       12.26     22.61 o
  -6  19  13       76.14       77.02     22.52 o
  -5  19  13      217.63      218.65     25.87 o
  -4  19  13       28.66       61.26     19.58 o
  -3  19  13        7.78      -11.89     28.16 o
  -2  19  13        0.84       -8.62     27.18 o
  -1  19  13       21.65       10.44     27.37 o
   0  19  13       77.61      107.60     22.01 o
   1  19  13        1.04      -30.44     30.44 o
   2  19  13        6.85      -29.84     29.84 o
  -7  20  13       13.47      -33.66     33.66 o
  -6  20  13        0.31       -3.78     28.77 o
  -5  20  13        7.11       18.56     27.13 o
  -4  20  13        3.28        9.14     21.54 o
  -3  20  13       29.68       47.65     19.81 o
  -2  20  13       10.11       -9.14     29.09 o
  -1  20  13        8.08        3.68     28.35 o
   0  20  13        2.51       20.65     29.74 o
   1  20  13        1.51       -5.78     28.58 o
  -5  21  13        1.52      -32.17     32.17 o
  -4  21  13       24.60       53.06     22.42 o
  -3  21  13       12.15       -5.78     31.52 o
  -2  21  13       21.81       11.61     27.60 o
  -1  21  13        8.97      -34.08     34.08 o
 -14   0  14      172.93      131.89     18.44 o
 -13   0  14       78.12       56.89     17.29 o
 -12   0  14      149.91      147.24     14.93 o
 -11   0  14      277.91      276.88     23.03 o
 -10   0  14       39.19       29.51     15.85 o
  -9   0  14       48.61       18.23     21.91 o
  -8   0  14       31.52       23.64     13.24 o
  -7   0  14      525.83      545.61     20.84 o
  -6   0  14      127.22      103.17     13.43 o
  -5   0  14      139.49      104.15     12.82 o
  -4   0  14      180.88      193.29     13.66 o
  -3   0  14      422.33      410.83     16.41 o
  -2   0  14      536.18      524.02     18.56 o
  -1   0  14      653.46      552.84     19.25 o
   0   0  14      535.12      532.83     19.30 o
   1   0  14       27.89       38.23     12.96 o
   2   0  14      307.82      265.46     17.62 o
   3   0  14      156.23      146.95     16.78 o
   4   0  14       16.79       -2.52     22.61 o
   5   0  14      131.04      139.26     20.42 o
   6   0  14      191.50      217.81     22.28 o
   7   0  14        0.16      -12.03     28.21 o
   8   0  14       40.91        5.69     32.40 o
 -14   1  14        0.32       13.29     12.08 o
 -13   1  14      157.48      172.39     12.10 o
 -12   1  14      102.96       92.40     14.11 o
 -11   1  14        2.87       35.74     24.10 o
 -10   1  14        0.04       -1.16     14.75 o
  -9   1  14      106.81      110.74     11.69 o
  -8   1  14        5.64       -1.20     10.10 o
  -7   1  14      529.35      573.10     14.87 o
  -6   1  14      426.66      419.84     26.74 o
  -5   1  14      299.32      298.36     11.09 o
  -4   1  14      822.00      794.79     15.18 o
  -3   1  14      955.19      882.36     15.74 o
  -2   1  14      109.29      102.00      8.68 o
  -1   1  14       99.54       91.44      9.05 o
   0   1  14        0.68        7.19      9.10 o
   1   1  14       19.42       19.13     10.70 o
   2   1  14       43.28       52.18      9.63 o
   3   1  14      215.38      211.62     12.82 o
   4   1  14      206.11      221.32     13.36 o
   5   1  14        0.03        7.25     36.97 o
   6   1  14      178.39      163.71     18.95 o
   7   1  14      110.55      148.66     15.82 o
   8   1  14        0.05       -2.96     21.43 o
 -14   2  14       28.48       41.02     18.09 o
 -13   2  14      294.79      276.75     18.20 o
 -12   2  14        2.69        9.20     12.80 o
 -11   2  14      105.47      101.91     18.74 o
 -10   2  14        0.25       -9.39     16.22 o
  -9   2  14       12.24       11.39     14.67 o
  -8   2  14      209.87      198.88     18.46 o
  -7   2  14       71.85       58.35      9.79 o
  -6   2  14      371.96      367.61     12.53 o
  -5   2  14     1477.37     1387.82     19.29 o
  -4   2  14      110.59       97.46     18.49 o
  -3   2  14     3505.66     3198.12     27.29 o
  -2   2  14      973.78      965.18     16.57 o
  -1   2  14     1518.46     1469.53     30.72 o
   0   2  14       13.36      -12.36     12.36 o
   1   2  14      600.26      557.75     14.65 o
   2   2  14      203.51      211.51     14.62 o
   3   2  14      133.78      144.66     12.05 o
   4   2  14       42.36       26.63     18.86 o
   5   2  14      197.52      204.19     15.48 o
   6   2  14        1.93       13.91     17.14 o
   7   2  14       28.31       80.00     40.98 o
   8   2  14        0.59       13.39     21.08 o
 -14   3  14       55.01       41.16     19.30 o
 -13   3  14       64.46       58.34     25.39 o
 -12   3  14        6.30        8.95     30.21 o
 -11   3  14        3.96       -1.40     24.90 o
 -10   3  14      440.24      454.65     23.78 o
  -9   3  14      131.04      192.45     17.39 o
  -8   3  14      100.58      105.88     15.34 o
  -7   3  14      382.79      401.78     19.67 o
  -6   3  14      479.53      481.32     19.86 o
  -5   3  14      270.66      310.17     16.08 o
  -4   3  14      100.95      104.25     12.63 o
  -3   3  14      163.47      120.70     14.08 o
  -2   3  14       29.06        5.69     17.39 o
  -1   3  14      316.41      276.46     15.90 o
   0   3  14       62.57       26.95     13.47 o
   1   3  14       70.97       69.37     13.57 o
   2   3  14      171.82      156.09     15.94 o
   3   3  14       17.83       19.86     20.42 o
   4   3  14        1.98      -20.37     23.78 o
   5   3  14       95.87       98.42     20.19 o
   6   3  14       51.29       48.63     17.20 o
   7   3  14       34.13       53.10     22.38 o
   8   3  14       10.54      -21.12     32.68 o
 -14   4  14       51.71       23.58     24.21 o
 -13   4  14       62.32       77.62     19.37 o
 -12   4  14       19.51       36.21     23.82 o
 -11   4  14      402.15      396.09     24.90 o
 -10   4  14      107.33      156.13     18.79 o
  -9   4  14      619.03      628.32     25.83 o
  -8   4  14     2286.77     2321.79     40.28 o
  -7   4  14      140.91      155.16     15.94 o
  -6   4  14     1679.51     1674.31     31.70 o
  -5   4  14      326.60      300.24     16.60 o
  -4   4  14       14.84        5.87     11.28 o
  -3   4  14      282.17      257.86     15.52 o
  -2   4  14     1904.83     1702.80     30.12 o
  -1   4  14      398.27      385.23     17.48 o
   0   4  14      397.80      342.34     17.62 o
   1   4  14      124.91      124.99     14.55 o
   2   4  14      964.22      917.51     26.90 o
   3   4  14        9.28       11.89     20.51 o
   4   4  14      542.52      570.41     26.29 o
   5   4  14      257.32      215.16     22.28 o
   6   4  14        1.24        6.34     18.79 o
   7   4  14      216.98      212.03     27.04 o
   8   4  14      172.82      266.63     26.95 o
 -14   5  14       29.05       22.46     22.92 o
 -13   5  14       32.66       41.07     14.53 o
 -12   5  14       96.38      110.45     14.90 o
 -11   5  14       50.84       17.44     24.43 o
 -10   5  14        7.71        6.67     21.59 o
  -9   5  14      188.45      200.29     18.79 o
  -8   5  14       53.65       46.11     15.15 o
  -7   5  14      174.08      150.59     16.78 o
  -6   5  14      169.78      155.20     15.20 o
  -5   5  14      397.24      387.42     18.00 o
  -4   5  14     2697.70     2572.47     37.11 o
  -3   5  14      136.57      123.87     13.38 o
  -2   5  14      966.32      844.13     23.26 o
  -1   5  14      187.79      185.41     14.36 o
   0   5  14       28.33       39.58     11.42 o
   1   5  14        1.96        4.99     16.41 o
   2   5  14       49.93       60.70     14.13 o
   3   5  14      105.88      115.20     16.50 o
   4   5  14      175.91      189.94     19.25 o
   5   5  14       22.00        1.45     25.78 o
   6   5  14       49.10       73.24     18.00 o
   7   5  14       13.79       45.46     20.05 o
   8   5  14        0.66       23.54     30.02 o
 -13   6  14       42.68       59.11     21.52 o
 -12   6  14        0.01       20.34     17.02 o
 -11   6  14        0.64       20.05     17.39 o
 -10   6  14       30.21       24.48     18.79 o
  -9   6  14      182.39      168.16     19.81 o
  -8   6  14      380.90      361.08     20.84 o
  -7   6  14       38.58       56.60     13.24 o
  -6   6  14        3.13       15.62     12.82 o
  -5   6  14        1.92      -12.91     16.69 o
  -4   6  14       11.12      -12.54     16.83 o
  -3   6  14       36.29       27.41     11.80 o
  -2   6  14      289.88      254.55     15.90 o
  -1   6  14        0.56        2.80     16.13 o
   0   6  14      413.48      400.10     18.51 o
   1   6  14       25.06       24.80     12.31 o
   2   6  14        2.32       12.35     17.58 o
   3   6  14       63.19       47.23     16.22 o
   4   6  14       26.32       40.98     16.22 o
   5   6  14       20.00      -16.36     26.57 o
   6   6  14       66.42       99.91     18.42 o
   7   6  14       94.12      103.22     23.78 o
 -13   7  14        0.02       29.21     16.65 o
 -12   7  14       74.08       69.22     15.79 o
 -11   7  14       84.92       76.69     20.89 o
 -10   7  14       37.09       40.42     17.20 o
  -9   7  14        3.55        0.00     22.38 o
  -8   7  14        1.42      -16.32     21.26 o
  -7   7  14        0.80      -19.81     19.81 o
  -6   7  14      481.52      455.26     20.51 o
  -5   7  14      544.69      526.77     20.23 o
  -4   7  14      138.47      108.44     14.22 o
  -3   7  14      469.70      473.35     19.07 o
  -2   7  14       65.05       72.31     12.31 o
  -1   7  14      114.39      120.98     13.29 o
   0   7  14        1.87       14.17     16.88 o
   1   7  14       66.73       61.45     13.24 o
   2   7  14      155.24      151.29     16.41 o
   3   7  14       18.00       27.79     14.78 o
   4   7  14      298.82      330.59     23.26 o
   5   7  14      235.59      218.93     24.29 o
   6   7  14        0.31       19.21     18.97 o
   7   7  14        0.02      -14.73     31.52 o
 -13   8  14      115.55       91.13     17.99 o
 -12   8  14        4.41      -14.55     16.55 o
 -11   8  14        7.30       -7.79     27.04 o
 -10   8  14       66.98       75.99     19.91 o
  -9   8  14       43.40       40.51     17.25 o
  -8   8  14        0.57        6.01     21.03 o
  -7   8  14      191.67      181.87     17.53 o
  -6   8  14      115.42      107.09     15.66 o
  -5   8  14      193.84      205.55     15.52 o
  -4   8  14      277.92      278.80     17.06 o
  -3   8  14      178.89      189.38     15.39 o
  -2   8  14        3.79       -0.98     17.53 o
  -1   8  14      334.47      299.59     18.28 o
   0   8  14      141.91      144.43     15.43 o
   1   8  14        0.09       24.99     12.77 o
   2   8  14      176.55      185.37     18.14 o
   3   8  14       46.37        3.92     26.06 o
   4   8  14       26.13       35.43     17.62 o
   5   8  14       38.15        7.79     28.21 o
   6   8  14       12.85       18.79     25.08 o
   7   8  14        0.24      -30.44     30.44 o
 -13   9  14        4.54       -6.66     23.42 o
 -12   9  14      120.79      125.72     17.04 o
 -11   9  14       51.97       52.03     20.28 o
 -10   9  14      156.44      164.15     22.89 o
  -9   9  14      144.76      147.32     19.81 o
  -8   9  14        8.00        4.99     21.35 o
  -7   9  14       48.00       58.70     15.06 o
  -6   9  14       14.11        0.00     20.19 o
  -5   9  14       91.71       75.29     14.69 o
  -4   9  14      185.04      180.19     16.64 o
  -3   9  14      451.47      447.05     20.51 o
  -2   9  14      429.76      430.13     21.07 o
  -1   9  14       21.97       10.54     17.67 o
   0   9  14       86.42       20.93     21.26 o
   1   9  14      346.27      314.41     20.14 o
   2   9  14       99.94       53.57     17.48 o
   3   9  14      115.42      155.76     18.23 o
   4   9  14       76.62       67.23     18.46 o
   5   9  14        4.47      -11.19     25.92 o
   6   9  14        4.41       26.29     19.67 o
   7   9  14        9.74       19.25     31.14 o
 -13  10  14      123.22      114.35     27.81 o
 -12  10  14       38.91       34.80     19.11 o
 -11  10  14      188.33      169.14     24.20 o
 -10  10  14      243.81      260.66     23.54 o
  -9  10  14        7.06       -2.80     25.18 o
  -8  10  14       28.15       23.40     16.88 o
  -7  10  14       21.06       42.47     14.55 o
  -6  10  14       33.34       34.64     13.57 o
  -5  10  14        1.70      -13.38     19.11 o
  -4  10  14      447.54      412.92     20.79 o
  -3  10  14     1685.59     1740.51     34.92 o
  -2  10  14       16.28      -20.14     20.14 o
  -1  10  14     1266.74     1212.53     31.33 o
   0  10  14     1320.44     1257.00     32.63 o
   1  10  14      123.02      163.55     16.46 o
   2  10  14      465.00      438.10     24.48 o
   3  10  14      370.12      372.04     23.45 o
   4  10  14        0.00       -4.52     25.04 o
   5  10  14       44.36       11.52     20.00 o
   6  10  14       13.53       16.22     30.07 o
   7  10  14       10.58        7.88     31.56 o
 -12  11  14       44.71       14.95     19.07 o
 -11  11  14       35.84       20.47     22.28 o
 -10  11  14       76.10      122.71     20.70 o
  -9  11  14       32.85       23.31     26.62 o
  -8  11  14        0.06      -14.92     23.08 o
  -7  11  14       89.12       96.46     16.32 o
  -6  11  14      104.64      110.87     16.88 o
  -5  11  14      312.05      300.01     20.65 o
  -4  11  14       76.47       61.03     16.04 o
  -3  11  14      122.32      119.44     16.60 o
  -2  11  14       79.36       49.09     14.83 o
  -1  11  14      150.43      125.41     16.88 o
   0  11  14        7.75        8.49     21.40 o
   1  11  14      194.47      232.64     19.16 o
   2  11  14      106.05      127.74     18.84 o
   3  11  14       69.98       90.12     17.95 o
   4  11  14       17.99       12.54     25.27 o
   5  11  14       58.60       79.07     21.07 o
   6  11  14        9.67       16.69     19.81 o
 -12  12  14        8.68       22.56     18.26 o
 -11  12  14       54.37       56.41     22.61 o
 -10  12  14       13.35       -3.31     30.44 o
  -9  12  14        1.84       22.75     24.80 o
  -8  12  14       32.83       40.89     16.55 o
  -7  12  14        0.71      -22.61     22.61 o
  -6  12  14      148.06      150.26     18.28 o
  -5  12  14       29.32       40.75     15.06 o
  -4  12  14      425.04      419.78     22.56 o
  -3  12  14       29.15        2.42     21.68 o
  -2  12  14        7.85        4.80     18.14 o
  -1  12  14       71.18       73.75     16.08 o
   0  12  14       40.88       35.01     16.60 o
   1  12  14      143.21      120.89     19.49 o
   2  12  14        0.02      -27.37     27.37 o
   3  12  14        0.39       37.06     15.94 o
   4  12  14        0.30       -9.74     23.92 o
   5  12  14       20.78        5.27     29.05 o
   6  12  14        2.49       17.20     20.00 o
 -11  13  14        9.16      -20.09     31.66 o
 -10  13  14        6.12        1.72     19.30 o
  -9  13  14       47.82       33.19     19.67 o
  -8  13  14        2.87        6.01     21.96 o
  -7  13  14       67.36       53.85     18.18 o
  -6  13  14      124.74      133.99     18.32 o
  -5  13  14        5.70        1.31     22.80 o
  -4  13  14       87.17       81.26     17.90 o
  -3  13  14       16.02       19.02     22.10 o
  -2  13  14        7.74       28.63     13.38 o
  -1  13  14        0.16       14.27     21.26 o
   0  13  14       18.23       31.47     16.13 o
   1  13  14        5.59      -25.55     25.55 o
   2  13  14      134.27      110.82     22.47 o
   3  13  14        1.01      -27.93     27.93 o
   4  13  14       60.53       73.57     21.49 o
   5  13  14       44.31       20.05     21.03 o
   6  13  14        2.71       -7.88     28.35 o
 -11  14  14       76.12       86.95     23.64 o
 -10  14  14       22.06       58.00     20.37 o
  -9  14  14       38.12       22.47     18.88 o
  -8  14  14       13.89      -27.51     27.51 o
  -7  14  14       31.51       35.25     18.60 o
  -6  14  14        0.14       19.81     16.88 o
  -5  14  14       37.14        8.25     25.64 o
  -4  14  14        1.03       27.27     14.83 o
  -3  14  14       98.52      106.02     18.09 o
  -2  14  14       18.71       34.31     15.85 o
  -1  14  14      167.73      157.35     19.21 o
   0  14  14       53.16       52.87     18.14 o
   1  14  14       37.35       -8.86     26.99 o
   2  14  14        1.48      -28.53     28.53 o
   3  14  14       12.33       -8.25     26.53 o
   4  14  14      119.02      120.61     22.98 o
   5  14  14       46.19       36.88     22.01 o
 -11  15  14       12.87      -15.85     35.62 o
 -10  15  14        6.97       36.22     20.79 o
  -9  15  14        0.87       20.89     18.70 o
  -8  15  14        4.39       23.08     26.90 o
  -7  15  14       40.37       48.63     20.05 o
  -6  15  14      133.54      105.92     20.75 o
  -5  15  14       24.72       11.61     17.81 o
  -4  15  14      129.67      122.43     19.86 o
  -3  15  14        3.21      -11.38     21.91 o
  -2  15  14      146.07      127.98     21.17 o
  -1  15  14      440.85      455.77     25.83 o
   0  15  14       20.61       38.65     17.53 o
   1  15  14      456.44      475.30     27.41 o
   2  15  14       88.98       87.00     19.49 o
   3  15  14        0.33      -24.10     26.25 o
   4  15  14       28.56       29.32     31.00 o
   5  15  14        9.71       11.80     31.89 o
 -10  16  14        7.78      -11.61     31.47 o
  -9  16  14      124.54      123.73     25.46 o
  -8  16  14      261.63      248.03     27.41 o
  -7  16  14       95.91      116.09     20.65 o
  -6  16  14      100.60       93.57     21.26 o
  -5  16  14      653.84      761.47     31.52 o
  -4  16  14        2.28       15.62     15.71 o
  -3  16  14      267.50      271.76     23.50 o
  -2  16  14       28.50       42.10     18.70 o
  -1  16  14      223.76      257.82     23.45 o
   0  16  14       24.83       50.12     17.86 o
   1  16  14        2.34       33.38     18.37 o
   2  16  14      117.93      140.66     22.33 o
   3  16  14       16.94       16.22     29.74 o
   4  16  14       38.18       11.47     21.96 o
  -9  17  14       46.16       57.11     22.01 o
  -8  17  14        5.38       18.14     28.67 o
  -7  17  14       35.17       38.42     20.14 o
  -6  17  14       57.01       47.27     21.17 o
  -5  17  14       80.66       97.07     21.35 o
  -4  17  14        1.08       -3.12     27.13 o
  -3  17  14       22.59       17.48     28.81 o
  -2  17  14       64.94       62.01     19.86 o
  -1  17  14       95.72      119.21     20.65 o
   0  17  14        2.26       23.12     28.11 o
   1  17  14        7.43       11.98     27.23 o
   2  17  14        0.10      -14.31     28.63 o
   3  17  14       18.13      -13.19     32.91 o
  -8  18  14       32.07       26.62     31.38 o
  -7  18  14       16.74        9.00     21.07 o
  -6  18  14      125.98      112.73     22.98 o
  -5  18  14       41.82       46.02     20.00 o
  -4  18  14        2.06      -26.76     26.76 o
  -3  18  14       86.55      112.50     21.91 o
  -2  18  14        2.02       -3.36     22.42 o
  -1  18  14      133.00      149.70     22.19 o
   0  18  14      214.60      222.01     24.48 o
   1  18  14        0.48       -1.82     27.51 o
   2  18  14      159.08      168.02     25.27 o
  -7  19  14        0.90      -30.86     30.86 o
  -6  19  14        0.79       31.33     32.77 o
  -5  19  14        0.15        3.59     29.98 o
  -4  19  14        0.13      -22.84     26.81 o
  -3  19  14       17.48       14.17     28.63 o
  -2  19  14        0.79        8.86     26.01 o
  -1  19  14        1.56      -17.95     27.23 o
   0  19  14       17.62       -1.82     29.09 o
   1  19  14        4.40        9.46     29.32 o
   2  19  14        5.51        9.84     30.07 o
  -6  20  14       28.60       48.49     21.45 o
  -5  20  14        0.82       42.66     20.56 o
  -4  20  14        2.28      -29.70     31.89 o
  -3  20  14       46.29       29.98     31.00 o
  -2  20  14        0.40       -5.64     26.57 o
  -1  20  14       87.61      112.73     22.38 o
   0  20  14       23.40       47.37     21.07 o
  -4  21  14       78.24       78.28     23.78 o
  -3  21  14       65.28       81.07     23.17 o
  -2  21  14        2.21      -11.84     30.54 o
 -14   1  15        1.13      -16.43     16.43 o
 -13   1  15       15.12       10.25     14.40 o
 -12   1  15       15.41       -5.17     32.87 o
 -11   1  15       99.02      104.63     13.75 o
 -10   1  15       79.96       87.77     12.01 o
  -9   1  15        0.98       -0.01     14.60 o
  -8   1  15      387.70      381.43     14.26 o
  -7   1  15      133.12      173.26     12.31 o
  -6   1  15       14.44        9.71     12.28 o
  -5   1  15       38.37       41.30      8.40 o
  -4   1  15     1702.47     1591.62     20.75 o
  -3   1  15      946.13      904.37     16.63 o
  -2   1  15     1188.13     1039.33     17.65 o
  -1   1  15      842.61      783.42     15.99 o
   0   1  15       61.29       65.36      9.00 o
   1   1  15        3.47        1.39     11.93 o
   2   1  15      145.37      126.18     13.71 o
   3   1  15       51.28       52.06     11.50 o
   4   1  15      172.34      225.10     14.67 o
   5   1  15      411.01      454.73     18.88 o
   6   1  15      154.13      169.87     20.09 o
   7   1  15        1.27       -6.37     19.17 o
 -14   2  15        0.02       -8.04     15.85 o
 -13   2  15      565.26      489.06     16.18 o
 -12   2  15      212.37      185.58     16.70 o
 -11   2  15       10.06       18.25     14.01 o
 -10   2  15       91.31       80.27     32.24 o
  -9   2  15      359.60      366.13     24.73 o
  -8   2  15      100.48       75.28     10.78 o
  -7   2  15      936.77      966.83     19.10 o
  -6   2  15        1.57       -4.42     12.05 o
  -5   2  15      125.26      115.35      9.36 o
  -4   2  15      384.12      351.47     11.87 o
  -3   2  15        1.48       -9.96     11.48 o
  -2   2  15        0.11       -4.08     11.80 o
  -1   2  15      105.84       90.26     10.53 o
   0   2  15       23.00        5.33     11.70 o
   1   2  15      148.25      109.69     11.35 o
   2   2  15      165.51      162.27     17.20 o
   3   2  15      755.80      761.58     19.95 o
   4   2  15      324.85      316.90     43.19 o
   5   2  15       21.73       -5.69     19.47 o
   6   2  15      173.40      184.72     26.53 o
   7   2  15      117.22      150.59     34.97 o
 -14   3  15      314.96      251.66     20.44 o
 -13   3  15       71.00       79.14     15.44 o
 -12   3  15       85.97      136.18     21.12 o
 -11   3  15      348.19      400.10     25.32 o
 -10   3  15       69.54       82.71     18.46 o
  -9   3  15      158.14      174.50     17.11 o
  -8   3  15      166.97      144.11     17.30 o
  -7   3  15      712.70      742.40     24.43 o
  -6   3  15     1233.61     1224.56     28.21 o
  -5   3  15       43.59       60.79     12.96 o
  -4   3  15      570.61      527.99     19.39 o
  -3   3  15      444.77      406.58     17.95 o
  -2   3  15       17.24       17.67     10.86 o
  -1   3  15       81.90       93.24     13.47 o
   0   3  15        1.93      -18.00     18.00 o
   1   3  15     1031.19      969.40     26.99 o
   2   3  15      484.70      471.39     22.66 o
   3   3  15        4.12        9.88     21.40 o
   4   3  15      389.03      447.75     24.29 o
   5   3  15      259.53      257.54     24.15 o
   6   3  15       16.03       37.39     19.16 o
   7   3  15       51.53       -9.14     33.29 o
 -14   4  15       35.51       15.24     23.74 o
 -13   4  15        4.06      -19.69     21.11 o
 -12   4  15       76.15       80.89     22.28 o
 -11   4  15       20.84      -27.13     27.13 o
 -10   4  15       61.83       81.87     17.44 o
  -9   4  15        0.05       22.98     14.83 o
  -8   4  15       45.99       22.15     24.15 o
  -7   4  15      201.17      201.82     16.50 o
  -6   4  15        0.11        0.00     17.81 o
  -5   4  15     1170.64     1154.34     27.37 o
  -4   4  15     1607.28     1554.31     30.02 o
  -3   4  15        0.76        9.74     15.34 o
  -2   4  15      298.82      259.31     15.80 o
  -1   4  15        1.05        5.64     16.08 o
   0   4  15      820.33      773.31     23.87 o
   1   4  15       60.56       21.17     15.06 o
   2   4  15       40.68       10.44     20.61 o
   3   4  15        0.00      -23.17     23.17 o
   4   4  15       39.23       49.05     17.39 o
   5   4  15       18.68       13.66     26.99 o
   6   4  15        2.58      -13.43     26.90 o
   7   4  15        0.76       -9.23     29.74 o
 -13   5  15       19.09       30.63     17.21 o
 -12   5  15       71.18       37.39     20.84 o
 -11   5  15      408.95      433.35     26.76 o
 -10   5  15       25.20       -4.06     25.83 o
  -9   5  15      445.11      436.38     24.06 o
  -8   5  15      263.73      270.36     18.84 o
  -7   5  15      408.23      409.85     20.84 o
  -6   5  15        1.62      -15.80     17.48 o
  -5   5  15        6.35       18.00     11.14 o
  -4   5  15      108.78       98.93     14.31 o
  -3   5  15      315.48      295.39     17.25 o
  -2   5  15      256.85      244.58     16.60 o
  -1   5  15      250.40      277.82     15.76 o
   0   5  15        0.24      -17.44     17.44 o
   1   5  15     1092.65     1106.18     29.32 o
   2   5  15      133.69      135.30     17.67 o
   3   5  15      723.14      739.09     27.93 o
   4   5  15      188.82      262.11     21.63 o
   5   5  15        1.00       -3.08     22.56 o
   6   5  15       17.48       40.05     19.35 o
   7   5  15        8.86      -26.20     31.61 o
 -13   6  15       54.81       53.45     15.69 o
 -12   6  15       53.75       71.19     20.70 o
 -11   6  15       19.03        1.54     26.39 o
 -10   6  15      494.77      468.31     25.87 o
  -9   6  15      263.41      236.37     21.91 o
  -8   6  15        3.47        6.95     20.89 o
  -7   6  15        1.73      -19.21     19.21 o
  -6   6  15      532.67      548.27     21.82 o
  -5   6  15      169.94      189.10     15.15 o
  -4   6  15       10.53        7.60     17.20 o
  -3   6  15       15.09       30.30     11.66 o
  -2   6  15       42.64       55.81     12.54 o
  -1   6  15      335.93      286.91     17.86 o
   0   6  15       53.17       -5.17     20.65 o
   1   6  15        5.98       -4.48     19.72 o
   2   6  15        3.28       10.96     18.97 o
   3   6  15       63.68       80.24     17.53 o
   4   6  15      154.40      196.46     20.84 o
   5   6  15        0.70       18.09     16.97 o
   6   6  15      117.95      136.79     22.38 o
   7   6  15       51.60       79.72     24.48 o
 -13   7  15      111.80       87.36     16.70 o
 -12   7  15        7.60      -27.04     28.77 o
 -11   7  15       66.67       88.63     19.58 o
 -10   7  15       55.87       86.25     17.34 o
  -9   7  15        0.13        7.79     22.70 o
  -8   7  15        0.29       -4.80     21.82 o
  -7   7  15       64.98       42.10     15.15 o
  -6   7  15       28.26       20.56     14.27 o
  -5   7  15      649.82      615.26     22.28 o
  -4   7  15       35.21       40.09     13.01 o
  -3   7  15      948.61      968.00     26.25 o
  -2   7  15      110.95      109.42     14.64 o
  -1   7  15      424.85      397.63     19.95 o
   0   7  15      238.38      193.11     17.34 o
   1   7  15       16.43       15.52     13.38 o
   2   7  15       53.66       34.08     15.71 o
   3   7  15        0.41       26.11     14.27 o
   4   7  15       50.30       43.17     18.28 o
   5   7  15        0.15       11.24     26.43 o
   6   7  15      110.95       99.72     23.78 o
   7   7  15        5.12       23.17     30.30 o
 -13   8  15        0.20       21.49     17.76 o
 -12   8  15       25.38       19.02     20.61 o
 -11   8  15        1.61      -22.33     28.35 o
 -10   8  15        5.39       11.61     24.48 o
  -9   8  15      185.43      200.75     20.28 o
  -8   8  15      352.09      360.43     21.49 o
  -7   8  15       36.75       11.66     21.82 o
  -6   8  15       39.85       40.98     14.27 o
  -5   8  15      544.51      555.54     22.52 o
  -4   8  15      388.29      387.05     19.21 o
  -3   8  15       18.31       15.39     18.04 o
  -2   8  15      861.70      852.94     26.25 o
  -1   8  15      385.93      349.94     20.00 o
   0   8  15       29.71       35.67     13.94 o
   1   8  15      250.87      232.55     19.16 o
   2   8  15      110.00      120.24     16.13 o
   3   8  15        1.41      -24.29     24.29 o
   4   8  15       42.43       43.54     18.46 o
   5   8  15        5.28       -1.63     27.27 o
   6   8  15        2.24       -9.00     30.35 o
   7   8  15       13.18       25.60     32.77 o
 -13   9  15       71.35       69.44     16.75 o
 -12   9  15       69.93       34.55     22.61 o
 -11   9  15       31.01        3.26     31.42 o
 -10   9  15      142.86      100.33     21.96 o
  -9   9  15      679.34      606.59     28.77 o
  -8   9  15        2.37       17.95     21.59 o
  -7   9  15      840.91      774.29     27.55 o
  -6   9  15      351.35      320.01     21.21 o
  -5   9  15      131.56      126.72     15.85 o
  -4   9  15      473.80      463.18     20.84 o
  -3   9  15      262.90      258.70     18.42 o
  -2   9  15        0.18      -19.72     19.72 o
  -1   9  15      252.70      258.28     18.46 o
   0   9  15      110.05      106.16     17.06 o
   1   9  15       47.06       63.59     14.45 o
   2   9  15       98.20      113.90     17.53 o
   3   9  15        0.36        0.00     23.36 o
   4   9  15        0.00       -3.08     23.54 o
   5   9  15       13.26      -20.23     28.35 o
   6   9  15       37.31       82.15     22.15 o
 -12  10  15       77.33       32.73     34.22 o
 -11  10  15       13.01       22.75     19.67 o
 -10  10  15       29.30       18.56     28.11 o
  -9  10  15       41.41       51.61     18.51 o
  -8  10  15        1.82       -7.97     21.17 o
  -7  10  15       35.26       33.43     15.94 o
  -6  10  15       44.09       43.45     15.66 o
  -5  10  15        6.62       18.42     19.44 o
  -4  10  15        2.10       -6.85     20.61 o
  -3  10  15       33.41       43.08     16.18 o
  -2  10  15        5.62        5.73     19.77 o
  -1  10  15       30.95       30.49     14.78 o
   0  10  15       32.53        2.42     21.45 o
   1  10  15       76.88       83.59     17.25 o
   2  10  15       28.50       -5.50     24.80 o
   3  10  15       29.84        4.43     26.20 o
   4  10  15        0.12       19.16     16.22 o
   5  10  15        9.01      -15.62     26.71 o
   6  10  15        0.17       -6.62     21.73 o
 -12  11  15       18.06      -24.34     31.70 o
 -11  11  15        2.90      -29.14     29.14 o
 -10  11  15       52.94       23.22     21.31 o
  -9  11  15      272.90      242.57     23.17 o
  -8  11  15        7.45       12.49     22.15 o
  -7  11  15      234.30      214.69     20.56 o
  -6  11  15      255.44      252.83     19.86 o
  -5  11  15        3.37       38.04     14.31 o
  -4  11  15      452.91      466.82     22.28 o
  -3  11  15      107.61      113.10     16.60 o
  -2  11  15      127.81      138.05     16.13 o
  -1  11  15       98.40      124.20     18.32 o
   0  11  15        9.29      -22.56     22.56 o
   1  11  15        7.15        2.70     25.50 o
   2  11  15       34.32       11.42     25.32 o
   3  11  15        4.01      -10.72     26.99 o
   4  11  15        9.58       -1.63     26.76 o
   5  11  15        0.22       32.22     19.35 o
   6  11  15       25.79      -19.49     33.15 o
 -12  12  15        0.73      -28.95     31.89 o
 -11  12  15        0.07       28.91     30.58 o
 -10  12  15       13.47       54.78     18.65 o
  -9  12  15       29.89       -1.59     19.07 o
  -8  12  15        9.29      -13.05     24.76 o
  -7  12  15        0.17        2.75     22.24 o
  -6  12  15       41.14       17.25     23.22 o
  -5  12  15      520.04      489.80     24.29 o
  -4  12  15      167.62      148.54     19.53 o
  -3  12  15       28.80       28.21     15.39 o
  -2  12  15       65.56       34.73     16.08 o
  -1  12  15      563.29      630.79     25.64 o
   0  12  15       21.38      -10.72     23.36 o
   1  12  15      637.58      607.76     29.09 o
   2  12  15      247.17      288.96     22.38 o
   3  12  15        0.98       -4.76     24.80 o
   4  12  15       10.20       10.26     27.41 o
   5  12  15        0.01      -11.10     30.35 o
 -11  13  15        0.28      -28.07     30.58 o
 -10  13  15       43.39      -12.07     28.91 o
  -9  13  15       13.32        4.90     28.72 o
  -8  13  15      104.75      104.52     19.30 o
  -7  13  15        4.03      -27.41     27.41 o
  -6  13  15       21.20       18.09     22.94 o
  -5  13  15        3.44      -24.01     24.71 o
  -4  13  15       91.48       72.59     18.18 o
  -3  13  15      129.95       97.07     18.97 o
  -2  13  15       29.02       15.94     23.68 o
  -1  13  15       23.54       22.38     17.30 o
   0  13  15      287.35      315.67     22.42 o
   1  13  15      496.61      595.68     28.02 o
   2  13  15        5.94       18.65     24.66 o
   3  13  15      251.62      274.60     25.64 o
   4  13  15        9.27      -30.63     30.63 o
   5  13  15       12.64       37.25     21.26 o
 -11  14  15       24.58      -19.39     35.01 o
 -10  14  15       83.08      100.38     22.42 o
  -9  14  15       32.23       27.23     20.14 o
  -8  14  15        2.91        0.00     26.01 o
  -7  14  15      186.22      246.81     23.64 o
  -6  14  15      257.67      236.42     22.66 o
  -5  14  15        0.21      -25.18     25.18 o
  -4  14  15        0.10      -25.18     25.18 o
  -3  14  15      236.28      229.70     21.59 o
  -2  14  15      166.43      158.98     20.05 o
  -1  14  15        1.94        1.45     22.70 o
   0  14  15       83.97       93.76     20.09 o
   1  14  15       36.92       -7.69     29.51 o
   2  14  15       12.66       17.86     18.51 o
   3  14  15       34.82       38.79     21.26 o
   4  14  15        0.83      -11.05     28.16 o
 -10  15  15        1.34       15.06     22.28 o
  -9  15  15      173.30      224.02     24.24 o
  -8  15  15       62.49       49.74     21.59 o
  -7  15  15       21.71       28.72     19.21 o
  -6  15  15        1.52        0.00     26.67 o
  -5  15  15       34.97       20.75     28.44 o
  -4  15  15        5.85       27.41     15.80 o
  -3  15  15        6.00       22.05     26.57 o
  -2  15  15      281.66      273.25     22.94 o
  -1  15  15       60.21       17.30     19.72 o
   0  15  15      120.34      127.28     19.86 o
   1  15  15       93.08       90.49     20.42 o
   2  15  15       13.80       13.57     26.11 o
   3  15  15       22.70        9.00     32.59 o
   4  15  15       91.24       93.71     21.77 o
 -10  16  15        1.27      -23.54     31.84 o
  -9  16  15        6.32       -5.59     29.32 o
  -8  16  15       30.20       27.79     29.70 o
  -7  16  15       82.16       26.81     32.22 o
  -6  16  15       33.02       48.63     19.16 o
  -5  16  15      224.74      203.78     24.48 o
  -4  16  15       33.55       29.70     18.46 o
  -3  16  15       86.97       52.68     20.89 o
  -2  16  15      214.90      229.75     22.98 o
  -1  16  15       57.57       56.27     20.23 o
   0  16  15        1.81       -9.79     25.60 o
   1  16  15       60.52       48.30     22.01 o
   2  16  15        2.90      -27.88     27.88 o
   3  16  15       33.50       36.55     20.47 o
  -9  17  15       62.30       92.22     23.26 o
  -8  17  15       22.01       -1.82     31.47 o
  -7  17  15       60.33       28.16     31.84 o
  -6  17  15      106.63      133.06     22.42 o
  -5  17  15        5.14       27.97     28.16 o
  -4  17  15      186.89      224.16     22.52 o
  -3  17  15      160.94      219.17     21.45 o
  -2  17  15        0.89       -4.94     24.66 o
  -1  17  15      134.55      131.89     21.59 o
   0  17  15        9.95       13.75     26.06 o
   1  17  15       32.26       56.04     20.51 o
   2  17  15        0.91      -27.93     31.75 o
   3  17  15        3.29      -19.58     31.19 o
  -8  18  15        2.75      -20.98     30.02 o
  -7  18  15       38.41       22.19     31.38 o
  -6  18  15       41.66       55.48     20.61 o
  -5  18  15        5.97        1.72     28.86 o
  -4  18  15       24.33      -13.89     32.36 o
  -3  18  15        0.07        6.90     27.60 o
  -2  18  15        0.04      -10.40     26.53 o
  -1  18  15        0.02      -28.44     28.44 o
   0  18  15       16.77        3.59     32.59 o
   1  18  15        1.60       25.22     19.49 o
   2  18  15       10.87       11.70     30.54 o
  -7  19  15      139.76       74.73     25.04 o
  -6  19  15       48.32       30.16     32.22 o
  -5  19  15      114.61       96.93     23.12 o
  -4  19  15      170.68      170.54     26.48 o
  -3  19  15       34.75       99.21     19.95 o
  -2  19  15        3.06        7.32     28.53 o
  -1  19  15       27.77       18.51     29.28 o
   0  19  15       10.55       15.20     30.96 o
   1  19  15        0.54       11.75     28.81 o
  -5  20  15        5.30       24.06     21.26 o
  -4  20  15       25.31       23.22     29.56 o
  -3  20  15        9.87       37.44     21.21 o
  -2  20  15        2.11        3.87     31.05 o
  -1  20  15        9.13        0.00     29.46 o
 -14   0  16      328.39      310.58     21.11 o
 -13   0  16      227.58      215.44     26.85 o
 -12   0  16       34.24       17.48     26.11 o
 -11   0  16      487.12      520.11     27.46 o
 -10   0  16      818.30      754.24     29.18 o
  -9   0  16      116.52      126.95     16.64 o
  -8   0  16       96.24      134.04     15.94 o
  -7   0  16       88.34       99.35     13.99 o
  -6   0  16      113.08      116.60     13.71 o
  -5   0  16        6.99       10.16     15.66 o
  -4   0  16        6.77      -16.74     16.74 o
  -3   0  16      671.59      673.86     21.82 o
  -2   0  16      205.04      164.95     14.50 o
  -1   0  16      119.22      119.26     13.61 o
   0   0  16      246.11      238.28     16.41 o
   1   0  16     1027.32     1014.15     29.56 o
   2   0  16     1521.72     1500.55     35.81 o
   3   0  16       24.48       33.19     16.74 o
   4   0  16      272.58      288.12     22.98 o
   5   0  16      367.57      338.38     25.55 o
   6   0  16       65.73       89.05     21.31 o
   7   0  16       11.78      -26.34     31.14 o
 -14   1  16       47.56       51.46     14.02 o
 -13   1  16      530.35      498.68     22.98 o
 -12   1  16        9.00       18.67     15.65 o
 -11   1  16       23.63       43.56     17.11 o
 -10   1  16       12.20       -0.40     23.08 o
  -9   1  16       29.69       29.21     10.51 o
  -8   1  16       56.62       55.60     10.68 o
  -7   1  16       98.56      102.84     10.19 o
  -6   1  16      111.33      100.45     10.07 o
  -5   1  16      121.94      136.77     33.89 o
  -4   1  16       12.77       15.33      9.54 o
  -3   1  16       66.29       47.93      8.92 o
  -2   1  16        0.14       14.50      9.34 o
  -1   1  16       77.99       88.70      9.21 o
   0   1  16      306.31      271.35     17.76 o
   1   1  16      124.23      116.04     11.55 o
   2   1  16      102.61      108.95     12.12 o
   3   1  16      509.79      523.79     18.79 o
   4   1  16      216.87      208.85     40.72 o
   5   1  16       10.50       35.95     13.32 o
   6   1  16       27.93       20.79     16.81 o
   7   1  16       14.74        8.67     21.19 o
 -14   2  16       11.86       23.05     12.33 o
 -13   2  16        3.89      -18.86     35.64 o
 -12   2  16       10.73        7.00     18.65 o
 -11   2  16       41.19       41.78     23.40 o
 -10   2  16       10.89        4.21     22.89 o
  -9   2  16      313.79      294.79     13.87 o
  -8   2  16        1.21       14.90      9.70 o
  -7   2  16      904.26      915.06     18.81 o
  -6   2  16      206.96      202.49     11.75 o
  -5   2  16      340.72      368.62     12.61 o
  -4   2  16       47.17       59.17      8.51 o
  -3   2  16        3.41       -2.91     12.05 o
  -2   2  16      138.97      150.36     10.28 o
  -1   2  16       47.32       48.15     26.78 o
   0   2  16      298.64      252.05     12.69 o
   1   2  16       97.91       97.15     10.70 o
   2   2  16       88.29      100.12     11.88 o
   3   2  16       71.14       47.82     13.09 o
   4   2  16       21.12       28.15     12.62 o
   5   2  16       23.93       39.96     13.40 o
   6   2  16       26.47       26.11     14.29 o
   7   2  16       19.28        7.62     20.11 o
 -14   3  16       20.75       33.09     15.89 o
 -13   3  16      118.78      106.90     22.61 o
 -12   3  16       68.43       69.42     21.45 o
 -11   3  16        8.53       -4.43     23.82 o
 -10   3  16        7.05       16.08     23.22 o
  -9   3  16      134.15      154.18     18.37 o
  -8   3  16      508.37      473.30     22.89 o
  -7   3  16       86.39       58.00     15.76 o
  -6   3  16      197.67      170.07     15.39 o
  -5   3  16       54.81       33.99     12.77 o
  -4   3  16        3.50       11.24     15.57 o
  -3   3  16       39.82       15.90     17.72 o
  -2   3  16       24.88       37.25     12.12 o
  -1   3  16      396.43      388.12     18.74 o
   0   3  16      764.37      719.37     24.80 o
   1   3  16       41.63        6.81     20.75 o
   2   3  16       34.65       37.48     15.20 o
   3   3  16      334.01      309.33     22.61 o
   4   3  16      154.03      160.19     20.23 o
   5   3  16       17.36       14.36     25.78 o
   6   3  16        0.04        3.50     28.58 o
   7   3  16        3.21       24.76     28.02 o
 -14   4  16      164.35      175.98     17.79 o
 -13   4  16        6.63       19.63     20.47 o
 -12   4  16      270.39      260.19     24.76 o
 -11   4  16      205.93      207.51     21.49 o
 -10   4  16        9.79        1.35     22.38 o
  -9   4  16       55.02       67.74     15.85 o
  -8   4  16       10.78        3.45     20.42 o
  -7   4  16      167.91      198.09     16.50 o
  -6   4  16       30.70       47.46     13.24 o
  -5   4  16      188.08      213.57     15.80 o
  -4   4  16      203.43      173.15     15.76 o
  -3   4  16      768.72      689.90     22.56 o
  -2   4  16      771.12      768.51     24.34 o
  -1   4  16        0.52       12.03     18.51 o
   0   4  16      344.58      307.70     20.51 o
   1   4  16      433.05      449.38     22.10 o
   2   4  16      180.05      176.14     18.23 o
   3   4  16       58.08       67.83     17.76 o
   4   4  16       32.38       22.01     24.80 o
   5   4  16       30.84      -22.61     28.72 o
   6   4  16       53.41       80.51     21.03 o
   7   4  16        2.69      -31.42     31.42 o
 -13   5  16       43.11       53.33     21.45 o
 -12   5  16       99.05       40.79     22.33 o
 -11   5  16       30.86       15.15     19.49 o
 -10   5  16      174.16      154.18     20.19 o
  -9   5  16        0.43        6.34     22.75 o
  -8   5  16      363.74      332.78     21.12 o
  -7   5  16      130.80      138.98     16.83 o
  -6   5  16        0.92       -2.10     17.67 o
  -5   5  16      256.73      250.31     17.02 o
  -4   5  16     1051.24      959.93     26.11 o
  -3   5  16        0.83       -2.94     17.44 o
  -2   5  16      615.87      558.01     22.33 o
  -1   5  16      127.91       92.87     15.15 o
   0   5  16      200.91      187.65     17.30 o
   1   5  16        0.02      -21.31     21.31 o
   2   5  16        5.98       45.69     14.97 o
   3   5  16      108.82      129.89     19.44 o
   4   5  16       34.89       11.94     25.64 o
   5   5  16       38.63       19.67     26.62 o
   6   5  16       72.05       95.01     22.98 o
   7   5  16        7.06      -25.27     31.89 o
 -13   6  16       21.42       41.40     21.07 o
 -12   6  16       11.02       42.33     19.81 o
 -11   6  16        0.28       10.02     17.62 o
 -10   6  16        0.87        0.00     22.94 o
  -9   6  16      125.53      144.53     19.53 o
  -8   6  16      461.61      460.94     23.73 o
  -7   6  16       56.26       27.65     15.11 o
  -6   6  16     1217.04     1167.02     29.51 o
  -5   6  16      205.64      183.08     16.64 o
  -4   6  16      240.95      254.51     16.18 o
  -3   6  16      476.22      490.60     20.75 o
  -2   6  16      242.44      248.31     17.20 o
  -1   6  16      135.89      160.66     15.29 o
   0   6  16      239.42      180.05     18.37 o
   1   6  16       56.10       56.74     16.18 o
   2   6  16       45.01       33.29     16.27 o
   3   6  16      192.87      217.12     20.93 o
   4   6  16       12.62       21.31     25.64 o
   5   6  16      163.60      182.52     23.50 o
   6   6  16        7.29       21.87     28.53 o
 -13   7  16        0.05        6.57     21.26 o
 -12   7  16       12.22        0.00     28.67 o
 -11   7  16       34.24       18.88     30.82 o
 -10   7  16        1.56      -24.57     26.06 o
  -9   7  16      414.29      368.54     24.29 o
  -8   7  16      526.04      539.04     24.99 o
  -7   7  16        0.61       16.32     20.65 o
  -6   7  16       40.28       72.87     15.25 o
  -5   7  16        6.43      -17.11     19.16 o
  -4   7  16       25.90       10.49     19.39 o
  -3   7  16       11.70        7.88     12.31 o
  -2   7  16      275.43      273.11     17.39 o
  -1   7  16      160.48      169.38     15.76 o
   0   7  16        8.54        8.07     19.21 o
   1   7  16        0.13       20.89     14.03 o
   2   7  16        2.29      -22.80     22.80 o
   3   7  16       69.55       79.12     18.93 o
   4   7  16       24.74       46.62     18.37 o
   5   7  16        7.10       23.82     27.74 o
   6   7  16        8.56      -31.24     31.24 o
 -13   8  16       61.29       57.30     22.66 o
 -12   8  16       13.70       12.35     31.24 o
 -11   8  16      310.78      294.93     25.83 o
 -10   8  16       78.81       69.79     19.39 o
  -9   8  16      163.14      139.02     20.75 o
  -8   8  16      134.73      131.71     18.79 o
  -7   8  16      271.05      278.10     19.72 o
  -6   8  16       10.72       19.63     14.41 o
  -5   8  16       78.56       86.20     14.45 o
  -4   8  16        0.03       14.22     18.37 o
  -3   8  16       11.02        5.45     19.30 o
  -2   8  16       14.34       27.18     13.10 o
  -1   8  16       26.11      -11.33     19.49 o
   0   8  16      166.19      177.35     16.64 o
   1   8  16       45.02       54.59     15.43 o
   2   8  16       83.88       87.37     18.00 o
   3   8  16       64.44      123.73     18.46 o
   4   8  16        3.58        1.59     25.32 o
   5   8  16      155.99      192.13     24.06 o
   6   8  16       54.65       76.60     23.54 o
 -13   9  16        0.76        7.79     30.49 o
 -12   9  16       19.20       27.13     20.65 o
 -11   9  16       24.77       24.85     28.53 o
 -10   9  16       72.47       51.24     21.63 o
  -9   9  16       45.41       66.48     17.11 o
  -8   9  16      310.13      293.34     22.70 o
  -7   9  16       47.72       43.59     16.27 o
  -6   9  16        1.47       14.41     19.49 o
  -5   9  16      220.15      256.70     18.23 o
  -4   9  16        9.95       19.49     19.58 o
  -3   9  16      624.72      608.27     24.80 o
  -2   9  16      161.96      144.99     15.85 o
  -1   9  16       12.68       11.80     19.11 o
   0   9  16        4.38       13.66     13.71 o
   1   9  16       14.44       17.11     14.97 o
   2   9  16        5.33        8.39     23.26 o
   3   9  16        5.33       30.16     16.69 o
   4   9  16        6.03       -9.84     27.79 o
   5   9  16        2.69       12.49     26.62 o
   6   9  16        8.89       -3.87     29.46 o
 -12  10  16       63.50       81.73     22.94 o
 -11  10  16       83.22       91.14     21.17 o
 -10  10  16      468.80      433.21     28.44 o
  -9  10  16      125.02      186.63     20.93 o
  -8  10  16      146.90      129.09     19.86 o
  -7  10  16      661.38      681.42     27.65 o
  -6  10  16      184.97      228.68     19.44 o
  -5  10  16       54.62        6.11     21.77 o
  -4  10  16      361.47      358.61     20.89 o
  -3  10  16      147.34      150.82     16.78 o
  -2  10  16        9.62       24.76     13.61 o
  -1  10  16       49.86       70.72     15.06 o
   0  10  16       21.80      -11.61     22.89 o
   1  10  16       49.76       57.34     16.88 o
   2  10  16       15.42       34.87     16.60 o
   3  10  16       17.11       -6.25     26.53 o
   4  10  16       12.84        0.00     28.63 o
   5  10  16       53.82        9.14     30.35 o
 -12  11  16        2.67       -5.73     32.59 o
 -11  11  16       94.18       79.07     22.80 o
 -10  11  16       44.05       73.48     20.79 o
  -9  11  16        5.56       27.32     17.86 o
  -8  11  16       76.82      102.66     19.58 o
  -7  11  16      318.53      310.36     22.75 o
  -6  11  16       39.09       88.30     16.50 o
  -5  11  16      465.20      449.29     24.01 o
  -4  11  16      174.10      201.31     18.97 o
  -3  11  16       33.43       47.46     15.11 o
  -2  11  16      140.99      166.16     18.70 o
  -1  11  16      120.29      133.71     18.42 o
   0  11  16       57.59       74.73     15.66 o
   1  11  16      146.14      177.53     19.44 o
   2  11  16       12.29      -12.07     23.26 o
   3  11  16        5.04       20.98     25.92 o
   4  11  16       25.77       62.61     19.39 o
   5  11  16       11.01       15.06     21.59 o
 -12  12  16       18.52        0.00     34.59 o
 -11  12  16        9.32       18.14     28.72 o
 -10  12  16        2.57      -11.98     30.77 o
  -9  12  16       35.84       37.95     19.16 o
  -8  12  16      177.31      205.69     20.65 o
  -7  12  16       77.99       58.70     18.60 o
  -6  12  16       25.03       37.39     16.97 o
  -5  12  16      315.09      316.70     22.38 o
  -4  12  16       15.29       -2.61     24.48 o
  -3  12  16       42.33       47.18     16.22 o
  -2  12  16        1.70        6.62     20.75 o
  -1  12  16       24.63       60.47     17.20 o
   0  12  16       70.04       89.33     18.56 o
   1  12  16       17.17       20.75     26.99 o
   2  12  16      136.79      148.86     20.79 o
   3  12  16      151.29      152.08     22.05 o
   4  12  16        4.82      -31.98     31.98 o
   5  12  16       29.52       63.13     22.15 o
 -11  13  16        9.28       27.23     21.45 o
 -10  13  16        1.89       17.76     28.11 o
  -9  13  16       30.68       34.55     19.86 o
  -8  13  16       21.49       15.62     27.23 o
  -7  13  16        0.01       27.69     16.50 o
  -6  13  16       61.46       91.19     19.21 o
  -5  13  16       54.46       69.05     18.79 o
  -4  13  16       35.28       37.34     17.53 o
  -3  13  16       24.23       -6.90     25.04 o
  -2  13  16       11.01      -23.78     23.78 o
  -1  13  16       96.25      119.72     19.21 o
   0  13  16       67.55       51.52     18.97 o
   1  13  16       14.42        1.54     17.90 o
   2  13  16       26.11       19.58     19.49 o
   3  13  16        4.88        5.22     27.04 o
   4  13  16        0.03       35.39     20.42 o
 -11  14  16        3.05       11.80     30.40 o
 -10  14  16        8.09      -30.72     30.72 o
  -9  14  16       15.65       27.41     30.16 o
  -8  14  16       64.09       60.51     18.51 o
  -7  14  16       21.44        9.42     26.06 o
  -6  14  16      355.93      341.59     25.92 o
  -5  14  16      311.21      303.46     24.90 o
  -4  14  16       29.11       12.35     19.02 o
  -3  14  16      933.33     1063.67     34.13 o
  -2  14  16      340.30      374.14     23.64 o
  -1  14  16      122.10       82.24     20.42 o
   0  14  16      278.21      291.34     24.10 o
   1  14  16        2.14       12.12     19.72 o
   2  14  16       49.35       62.89     21.17 o
   3  14  16        3.52       25.27     27.69 o
   4  14  16       39.12        1.91     33.47 o
 -10  15  16       47.04        1.91     31.98 o
  -9  15  16       44.07       23.22     32.82 o
  -8  15  16      181.72      200.10     23.96 o
  -7  15  16      107.26      100.24     21.87 o
  -6  15  16       36.38       42.38     20.33 o
  -5  15  16      405.51      440.48     27.51 o
  -4  15  16        0.11      -18.37     25.13 o
  -3  15  16       84.72       78.46     19.77 o
  -2  15  16        3.35       26.11     26.85 o
  -1  15  16       84.39      119.40     20.37 o
   0  15  16       15.40       26.76     18.65 o
   1  15  16        1.77      -16.88     28.49 o
   2  15  16       26.52       43.45     20.65 o
   3  15  16        5.25       23.45     20.56 o
  -9  16  16       91.71       75.53     24.43 o
  -8  16  16        3.35       34.87     19.44 o
  -7  16  16       23.10       37.90     19.16 o
  -6  16  16       17.73       -1.63     28.25 o
  -5  16  16       73.88       79.40     21.26 o
  -4  16  16       27.40       45.92     19.07 o
  -3  16  16        7.89       24.06     27.65 o
  -2  16  16      132.15      126.16     22.56 o
  -1  16  16       52.72       32.22     19.95 o
   0  16  16        9.69      -10.21     29.74 o
   1  16  16       98.88      128.21     21.68 o
   2  16  16        6.12       26.85     19.35 o
   3  16  16       15.04       23.45     32.12 o
  -9  17  16       86.64       95.43     24.10 o
  -8  17  16       51.08        7.51     32.03 o
  -7  17  16        7.99       27.13     30.49 o
  -6  17  16        2.35        1.72     28.21 o
  -5  17  16       68.02       44.80     21.07 o
  -4  17  16       40.08       45.78     19.91 o
  -3  17  16        4.56       -6.76     26.95 o
  -2  17  16        1.30       -3.40     25.92 o
  -1  17  16       22.29       62.47     18.79 o
   0  17  16       47.45       43.68     20.42 o
   1  17  16       96.68      100.94     22.47 o
   2  17  16        5.92      -17.44     30.16 o
  -8  18  16        5.36      -17.67     31.33 o
  -7  18  16       52.48       28.35     33.24 o
  -6  18  16       11.16       46.43     20.14 o
  -5  18  16        2.26       19.95     28.02 o
  -4  18  16       15.52       19.63     29.60 o
  -3  18  16       36.65       56.92     20.51 o
  -2  18  16        0.04      -28.02     28.02 o
  -1  18  16        1.04       33.75     18.46 o
   0  18  16       41.93       28.07     32.26 o
   1  18  16        7.62        3.87     29.05 o
  -6  19  16       34.21       17.20     29.46 o
  -5  19  16       22.11       13.33     31.38 o
  -4  19  16        8.84       32.91     21.21 o
  -3  19  16        0.26      -24.34     29.32 o
  -2  19  16        8.43      -13.19     29.14 o
  -1  19  16        0.03       46.99     18.65 o
   0  19  16        0.05       21.63     29.18 o
  -4  20  16       10.73      -15.80     30.12 o
  -3  20  16       29.58       17.72     31.47 o
 -14   1  17      220.77      201.17     38.51 o
 -13   1  17       13.46       22.23     22.76 o
 -12   1  17       43.45       71.45     14.39 o
 -11   1  17       87.38       81.92     13.55 o
 -10   1  17       28.88       16.89     13.52 o
  -9   1  17       39.83       41.66     10.83 o
  -8   1  17      217.30      202.16     12.44 o
  -7   1  17       18.42        4.87     13.52 o
  -6   1  17       35.52       40.53      8.83 o
  -5   1  17       77.26      102.38      9.95 o
  -4   1  17      427.72      411.45     13.93 o
  -3   1  17       51.13       55.20      9.23 o
  -2   1  17      497.61      456.45     23.96 o
  -1   1  17      754.70      711.57     17.09 o
   0   1  17        0.09       -1.18     13.56 o
   1   1  17      495.48      521.70     20.02 o
   2   1  17      657.28      693.73     24.64 o
   3   1  17       33.05       48.74     11.26 o
   4   1  17      106.86      114.19     14.05 o
   5   1  17       49.67       39.85     15.79 o
   6   1  17        1.34      -20.33     20.33 o
 -14   2  17        1.76       14.77     60.54 o
 -13   2  17      268.50      237.28     28.56 o
 -12   2  17       92.31       76.45     14.65 o
 -11   2  17        0.00        9.63     16.69 o
 -10   2  17        0.01        3.55     28.09 o
  -9   2  17        0.01       -3.45     15.04 o
  -8   2  17      146.07      124.34     20.58 o
  -7   2  17        5.07        3.67     14.90 o
  -6   2  17      217.39      226.81     32.61 o
  -5   2  17       60.82       74.44     18.32 o
  -4   2  17      222.52      260.18     11.85 o
  -3   2  17      508.79      513.12     15.39 o
  -2   2  17      126.86      108.24     10.33 o
  -1   2  17      363.38      367.90     14.26 o
   0   2  17      385.39      352.37     18.00 o
   1   2  17       72.81       81.88     10.79 o
   2   2  17       28.01      -10.33     23.19 o
   3   2  17      277.98      284.00     16.48 o
   4   2  17       37.93       20.41     15.34 o
   5   2  17       20.13      -11.20     20.07 o
   6   2  17        8.80        5.45     20.01 o
 -14   3  17       37.29       44.15     23.12 o
 -13   3  17       60.64       28.81     23.78 o
 -12   3  17       15.34       21.45     26.53 o
 -11   3  17        7.58      -16.50     26.29 o
 -10   3  17        0.11        5.55     23.87 o
  -9   3  17        0.42        3.82     21.63 o
  -8   3  17      383.47      356.51     21.82 o
  -7   3  17      219.27      218.00     18.04 o
  -6   3  17       22.23       30.58     13.89 o
  -5   3  17      139.76      143.78     14.87 o
  -4   3  17       37.92       38.18     12.82 o
  -3   3  17       47.13       38.84     13.19 o
  -2   3  17      149.89      132.82     15.76 o
  -1   3  17       51.34       50.44     14.97 o
   0   3  17       46.28       17.06     16.27 o
   1   3  17        9.04       16.18     13.75 o
   2   3  17        8.85      -24.99     24.99 o
   3   3  17        0.33       -2.84     26.29 o
   4   3  17        0.00       -4.66     24.71 o
   5   3  17       31.17        1.68     30.16 o
   6   3  17       17.56       21.91     28.67 o
 -13   4  17       21.77       -5.50     30.21 o
 -12   4  17        1.14       27.51     18.56 o
 -11   4  17       78.28       47.13     20.65 o
 -10   4  17      170.19      178.05     20.84 o
  -9   4  17        4.57      -15.43     24.01 o
  -8   4  17       94.71      109.56     17.62 o
  -7   4  17        8.38       11.33     19.72 o
  -6   4  17        6.32       30.12     11.52 o
  -5   4  17       63.20       54.59     13.75 o
  -4   4  17      150.49      159.26     14.41 o
  -3   4  17       19.15       -8.21     17.90 o
  -2   4  17      737.95      736.90     25.32 o
  -1   4  17       68.01       82.38     15.06 o
   0   4  17      270.89      274.46     19.81 o
   1   4  17        5.60       -4.90     20.51 o
   2   4  17       87.06       97.72     17.39 o
   3   4  17       22.20       17.16     24.06 o
   4   4  17        5.56       -3.12     24.15 o
   5   4  17       39.63       29.00     29.51 o
   6   4  17        3.21      -24.01     30.96 o
 -13   5  17        6.81      -16.64     31.56 o
 -12   5  17      113.73       95.43     22.28 o
 -11   5  17        1.00        9.28     24.48 o
 -10   5  17       51.41       24.06     24.20 o
  -9   5  17      588.56      560.71     26.48 o
  -8   5  17      178.51      223.55     18.56 o
  -7   5  17      167.87      139.91     17.67 o
  -6   5  17      194.47      177.63     16.50 o
  -5   5  17       84.93       78.28     14.45 o
  -4   5  17       32.97       15.76     18.79 o
  -3   5  17      794.27      848.60     25.78 o
  -2   5  17       45.51       50.44     13.75 o
  -1   5  17        7.15       14.41     19.44 o
   0   5  17       94.76       85.18     15.94 o
   1   5  17       71.94       65.88     16.50 o
   2   5  17       43.36       41.68     17.16 o
   3   5  17        3.04      -10.16     24.90 o
   4   5  17       20.60       19.07     28.30 o
   5   5  17        6.87       -6.90     28.21 o
   6   5  17       46.09       44.85     21.96 o
 -13   6  17       96.45      105.18     23.64 o
 -12   6  17      205.27      197.63     25.18 o
 -11   6  17        0.00      -25.13     26.48 o
 -10   6  17        9.25        1.45     25.78 o
  -9   6  17       14.59       13.47     25.46 o
  -8   6  17        0.78        7.51     21.87 o
  -7   6  17        0.10       34.41     13.52 o
  -6   6  17      132.39      114.74     16.04 o
  -5   6  17       45.75       37.25     14.36 o
  -4   6  17      154.59      141.50     16.13 o
  -3   6  17      652.03      670.60     24.66 o
  -2   6  17        4.19        2.19     19.35 o
  -1   6  17      161.47      153.71     17.44 o
   0   6  17      221.57      157.67     20.00 o
   1   6  17       53.50       44.52     16.88 o
   2   6  17       13.04       35.71     15.94 o
   3   6  17       64.91       65.27     20.84 o
   4   6  17      201.06      188.30     24.71 o
   5   6  17        1.54       24.62     25.22 o
   6   6  17        8.22       -1.91     32.12 o
 -13   7  17       10.08       -5.73     32.59 o
 -12   7  17        1.12      -30.16     30.16 o
 -11   7  17       59.17       81.07     20.51 o
 -10   7  17        8.11       17.72     24.52 o
  -9   7  17      467.63      525.70     27.51 o
  -8   7  17      216.34      239.17     20.51 o
  -7   7  17      544.08      557.08     25.46 o
  -6   7  17      697.35      668.60     26.06 o
  -5   7  17        0.15       12.45     17.90 o
  -4   7  17      542.61      548.69     22.56 o
  -3   7  17      467.63      473.86     22.19 o
  -2   7  17        0.54       10.16     18.42 o
  -1   7  17      177.83      177.86     16.50 o
   0   7  17      126.78      119.16     16.74 o
   1   7  17      559.19      604.86     26.43 o
   2   7  17      558.08      633.26     28.35 o
   3   7  17      106.88      107.74     20.14 o
   4   7  17      209.76      223.60     24.20 o
   5   7  17        1.40      -25.08     29.65 o
   6   7  17       16.43       50.68     20.61 o
 -13   8  17        8.56        7.79     28.91 o
 -12   8  17      143.03      155.11     24.52 o
 -11   8  17      525.32      471.76     30.40 o
 -10   8  17       56.20       61.40     19.95 o
  -9   8  17      348.22      352.69     25.46 o
  -8   8  17      241.11      225.65     22.24 o
  -7   8  17       56.84       69.42     16.55 o
  -6   8  17        0.98       -6.01     20.51 o
  -5   8  17       92.79       78.56     16.13 o
  -4   8  17      340.43      366.68     20.00 o
  -3   8  17       17.82        6.95     14.45 o
  -2   8  17        1.04       -8.16     19.81 o
  -1   8  17        0.28        1.21     19.53 o
   0   8  17        5.50       10.21     20.79 o
   1   8  17       72.81       78.09     17.95 o
   2   8  17       19.01        3.59     17.39 o
   3   8  17       25.44      -28.30     28.30 o
   4   8  17        3.10       13.52     26.25 o
   5   8  17       52.11       45.69     21.96 o
 -12   9  17       31.84       51.10     22.19 o
 -11   9  17       37.91       30.35     30.91 o
 -10   9  17       85.92      120.89     21.45 o
  -9   9  17       69.93       85.64     20.23 o
  -8   9  17      114.33       80.98     18.97 o
  -7   9  17       89.56       87.60     18.70 o
  -6   9  17      239.92      266.77     20.19 o
  -5   9  17       18.22        8.58     21.26 o
  -4   9  17        8.03        7.23     22.28 o
  -3   9  17      356.31      392.27     21.40 o
  -2   9  17        0.39       18.23     18.93 o
  -1   9  17      107.67      105.22     16.69 o
   0   9  17        4.13       -2.66     21.63 o
   1   9  17       67.36       83.45     17.76 o
   2   9  17      123.76      125.60     20.37 o
   3   9  17        5.95       -8.02     26.34 o
   4   9  17        0.00       -3.45     24.62 o
   5   9  17       28.30       40.23     20.14 o
 -12  10  17       70.44       44.01     24.24 o
 -11  10  17        2.17       13.89     29.88 o
 -10  10  17       11.03        9.65     29.74 o
  -9  10  17        0.33       13.61     18.04 o
  -8  10  17       31.22       18.65     23.87 o
  -7  10  17       32.40       41.12     17.11 o
  -6  10  17       21.13       28.30     16.92 o
  -5  10  17        0.81      -14.03     22.80 o
  -4  10  17        6.24      -21.35     22.01 o
  -3  10  17       47.29       37.67     16.22 o
  -2  10  17        6.18        0.00     18.84 o
  -1  10  17        3.83      -22.05     22.05 o
   0  10  17        0.42        6.85     23.68 o
   1  10  17       63.73       18.79     28.35 o
   2  10  17       31.19       35.29     17.90 o
   3  10  17        0.00       14.83     17.25 o
   4  10  17       21.83       25.83     20.65 o
   5  10  17       18.76      -15.34     31.42 o
 -12  11  17       40.09      -13.47     33.99 o
 -11  11  17       10.08       23.26     28.81 o
 -10  11  17      101.64      129.65     22.56 o
  -9  11  17        6.02      -18.84     27.69 o
  -8  11  17      155.15      132.59     21.96 o
  -7  11  17       30.67       36.50     17.76 o
  -6  11  17       13.75        4.10     23.64 o
  -5  11  17       13.32        0.00     24.20 o
  -4  11  17       51.05       66.95     16.88 o
  -3  11  17        1.60       18.37     21.63 o
  -2  11  17       50.67       49.28     16.92 o
  -1  11  17      138.60      152.31     19.39 o
   0  11  17       59.62       69.84     17.90 o
   1  11  17        0.07      -16.50     24.10 o
   2  11  17       64.31       68.35     19.39 o
   3  11  17       18.49       40.89     18.79 o
   4  11  17        7.01       20.19     19.53 o
   5  11  17        0.18       -1.96     26.39 o
 -11  12  17      121.96      114.13     25.04 o
 -10  12  17       35.47       12.07     29.32 o
  -9  12  17      119.44      151.33     22.10 o
  -8  12  17      271.16      296.09     25.60 o
  -7  12  17      141.86      147.09     21.03 o
  -6  12  17        1.31      -26.11     26.11 o
  -5  12  17      629.98      610.41     28.63 o
  -4  12  17      304.31      312.50     22.98 o
  -3  12  17        3.38        2.75     22.38 o
  -2  12  17        4.37       -4.20     25.87 o
  -1  12  17       60.96       62.05     18.46 o
   0  12  17        0.16       20.79     16.92 o
   1  12  17        9.22       10.91     24.80 o
   2  12  17      168.09      206.11     23.78 o
   3  12  17       13.82       26.43     28.81 o
   4  12  17       46.88       72.87     22.33 o
 -11  13  17       30.30       68.67     21.68 o
 -10  13  17      112.29      100.10     24.24 o
  -9  13  17      208.51      189.42     24.90 o
  -8  13  17       54.70       29.09     29.60 o
  -7  13  17      238.33      226.95     22.56 o
  -6  13  17      792.48      794.24     32.26 o
  -5  13  17       25.09       17.53     27.46 o
  -4  13  17      365.65      385.05     24.62 o
  -3  13  17      214.76      239.63     22.24 o
  -2  13  17       92.34      141.50     18.79 o
  -1  13  17      195.67      170.03     21.45 o
   0  13  17        0.57        6.99     18.37 o
   1  13  17       33.14       22.70     28.77 o
   2  13  17        2.83        4.29     18.14 o
   3  13  17        3.46       -9.14     28.35 o
   4  13  17       73.78      112.45     23.12 o
 -10  14  17       23.12       -9.28     32.50 o
  -9  14  17        0.59       17.67     28.25 o
  -8  14  17       32.37       37.90     19.39 o
  -7  14  17        0.60      -28.35     28.35 o
  -6  14  17       37.07       28.25     28.53 o
  -5  14  17        7.90       -1.54     25.08 o
  -4  14  17      125.73      138.93     19.21 o
  -3  14  17       39.59       47.55     18.70 o
  -2  14  17        0.54       12.21     26.06 o
  -1  14  17        0.10       15.66     16.74 o
   0  14  17       57.93       57.53     20.70 o
   1  14  17      147.74      203.87     23.82 o
   2  14  17       12.14        7.13     26.76 o
   3  14  17        3.38      -32.31     32.31 o
 -10  15  17        0.44       19.25     31.56 o
  -9  15  17       47.08       45.08     22.66 o
  -8  15  17       32.61       -8.81     32.59 o
  -7  15  17      177.86      155.48     23.64 o
  -6  15  17      248.67      222.29     25.60 o
  -5  15  17        1.14       24.10     18.32 o
  -4  15  17       23.65       -7.93     27.51 o
  -3  15  17       27.88        4.76     29.70 o
  -2  15  17       82.75       96.27     20.70 o
  -1  15  17        1.34        1.63     27.27 o
   0  15  17       15.99       38.14     19.30 o
   1  15  17        0.00       33.57     19.16 o
   2  15  17        0.00       20.42     27.18 o
   3  15  17       39.19       48.35     22.56 o
  -9  16  17        0.01      -28.77     34.03 o
  -8  16  17       14.80        1.82     32.82 o
  -7  16  17       15.86      -24.52     30.82 o
  -6  16  17        1.22        1.72     26.48 o
  -5  16  17      133.95      134.04     23.12 o
  -4  16  17       95.48      104.11     21.40 o
  -3  16  17       34.17       47.41     19.39 o
  -2  16  17        8.38       12.63     19.39 o
  -1  16  17        9.40       33.52     18.04 o
   0  16  17       23.60       24.85     30.54 o
   1  16  17        8.31      -18.46     27.60 o
   2  16  17        0.48      -25.13     29.51 o
  -8  17  17       32.15       -1.91     31.52 o
  -7  17  17       84.71       62.33     23.68 o
  -6  17  17        1.10       16.32     20.47 o
  -5  17  17       51.46       20.37     21.77 o
  -4  17  17        0.89       13.99     25.83 o
  -3  17  17        4.46        3.50     26.53 o
  -2  17  17       14.28        3.54     27.18 o
  -1  17  17        5.40       -5.41     28.81 o
   0  17  17       19.81       14.87     20.79 o
   1  17  17        1.59        0.00     31.66 o
  -7  18  17        1.40       -0.98     20.89 o
  -6  18  17        1.57      -24.71     32.22 o
  -5  18  17       47.38       55.81     22.10 o
  -4  18  17        3.89      -31.80     31.80 o
  -3  18  17       38.32       25.73     29.98 o
  -2  18  17       40.87       26.01     28.91 o
  -1  18  17        6.47       41.59     20.37 o
   0  18  17      100.83      128.35     24.76 o
  -5  19  17        8.21      -13.66     28.63 o
  -4  19  17       49.60       85.97     21.91 o
  -3  19  17        5.77       11.56     30.63 o
  -2  19  17       32.18       52.64     22.38 o
 -13   0  18       87.74       71.52     24.90 o
 -12   0  18        2.23       26.43     27.65 o
 -11   0  18       48.38       41.07     19.91 o
 -10   0  18        2.21      -19.53     23.31 o
  -9   0  18        8.90        7.83     20.98 o
  -8   0  18      230.34      270.59     19.39 o
  -7   0  18      614.81      649.20     24.66 o
  -6   0  18        0.04        3.26     17.72 o
  -5   0  18      612.48      603.61     23.87 o
  -4   0  18     3539.35     3231.18     46.62 o
  -3   0  18       50.86       27.04     15.11 o
  -2   0  18     1516.78     1484.75     33.61 o
  -1   0  18      369.51      417.21     21.17 o
   0   0  18       76.71       99.86     16.08 o
   1   0  18      111.94      106.02     17.39 o
   2   0  18       31.80      -15.06     22.98 o
   3   0  18       37.07       88.44     17.90 o
   4   0  18      102.45       92.08     21.59 o
   5   0  18        0.20       12.21     25.32 o
   6   0  18       35.74        1.91     32.03 o
 -13   1  18      168.38      193.90     26.67 o
 -12   1  18        2.94       -1.08     15.99 o
 -11   1  18      205.52      175.72     16.01 o
 -10   1  18       40.47       32.35     11.79 o
  -9   1  18       68.71       65.70     12.29 o
  -8   1  18       15.65       -4.08     19.53 o
  -7   1  18      336.24      347.78     31.28 o
  -6   1  18      378.82      389.00     14.16 o
  -5   1  18       44.83       44.97     10.02 o
  -4   1  18      255.89      225.53     21.33 o
  -3   1  18      568.82      568.01     27.09 o
  -2   1  18      168.82      180.48     12.15 o
  -1   1  18        7.70       -1.71     14.72 o
   0   1  18       71.80       73.61     10.55 o
   1   1  18        3.26        8.21     15.92 o
   2   1  18        2.86        7.25     13.34 o
   3   1  18       21.43        9.25     23.45 o
   4   1  18        9.13        1.76     15.10 o
   5   1  18        9.43       -2.60     27.93 o
   6   1  18        1.17       -6.78     18.93 o
 -13   2  18       42.04       38.16     15.92 o
 -12   2  18        6.32       14.39     19.35 o
 -11   2  18       13.26      -18.79     27.95 o
 -10   2  18      172.26      129.94     14.57 o
  -9   2  18        1.25        5.78     16.64 o
  -8   2  18      216.56      260.35     19.88 o
  -7   2  18       34.51       43.27     17.76 o
  -6   2  18       47.50       22.03     13.40 o
  -5   2  18      122.00      111.11     21.28 o
  -4   2  18       61.34       48.76     18.60 o
  -3   2  18       15.53       30.57     11.19 o
  -2   2  18        4.60       -9.64     14.01 o
  -1   2  18       28.63       42.70     10.02 o
   0   2  18       10.07      -13.21     20.93 o
   1   2  18       98.64      111.81     11.64 o
   2   2  18        0.04      -13.27     16.09 o
   3   2  18       13.15       25.08     13.85 o
   4   2  18       17.17        2.95     15.45 o
   5   2  18        4.09        8.07     19.10 o
   6   2  18        2.36       -7.73     29.67 o
 -13   3  18        5.37       12.82     28.11 o
 -12   3  18       18.83       16.74     27.74 o
 -11   3  18       42.29       51.75     18.18 o
 -10   3  18      165.51      165.88     21.82 o
  -9   3  18       60.77       32.22     17.30 o
  -8   3  18      268.43      251.06     20.79 o
  -7   3  18      270.17      239.07     19.49 o
  -6   3  18      208.61      218.93     17.06 o
  -5   3  18        4.49       36.41     13.05 o
  -4   3  18       55.48       76.93     13.47 o
  -3   3  18       56.55       40.09     14.08 o
  -2   3  18      248.18      232.64     17.81 o
  -1   3  18       16.54        9.28     20.14 o
   0   3  18      140.62      124.81     16.55 o
   1   3  18      107.90       85.36     16.83 o
   2   3  18       14.94      -12.49     22.98 o
   3   3  18       44.82        7.55     27.13 o
   4   3  18       69.37       71.28     21.07 o
   5   3  18        0.02       15.90     19.21 o
   6   3  18       23.87      -25.04     34.92 o
 -13   4  18        4.41       13.89     22.15 o
 -12   4  18        4.50       22.84     18.93 o
 -11   4  18        8.07        2.33     18.93 o
 -10   4  18       37.83        4.29     25.73 o
  -9   4  18       72.99       75.34     18.18 o
  -8   4  18      182.85      183.92     20.14 o
  -7   4  18       64.44       43.87     17.02 o
  -6   4  18        7.52      -19.49     19.49 o
  -5   4  18       95.27       78.56     15.25 o
  -4   4  18       38.57       34.41     13.99 o
  -3   4  18        4.13      -10.86     18.93 o
  -2   4  18      165.24      161.31     16.60 o
  -1   4  18       46.20       11.19     15.76 o
   0   4  18       85.29       83.92     16.36 o
   1   4  18        5.60        2.61     22.33 o
   2   4  18       42.47       28.91     17.58 o
   3   4  18        4.84       18.32     16.74 o
   4   4  18       30.12       59.63     18.60 o
   5   4  18       19.40       17.86     28.86 o
   6   4  18      127.58      164.25     25.78 o
 -13   5  18        8.82       22.47     22.01 o
 -12   5  18        0.39      -13.71     28.07 o
 -11   5  18       44.80       62.99     19.67 o
 -10   5  18      117.86       86.86     21.68 o
  -9   5  18      118.31      112.64     20.14 o
  -8   5  18      738.63      733.96     29.51 o
  -7   5  18        4.04       -1.82     15.34 o
  -6   5  18      273.39      273.95     19.63 o
  -5   5  18       38.16       45.83     14.55 o
  -4   5  18        0.08      -18.00     18.00 o
  -3   5  18      101.90      122.43     16.78 o
  -2   5  18       25.25       33.19     13.94 o
  -1   5  18      148.32      148.72     17.34 o
   1   5  18        0.73      -10.68     23.08 o
   2   5  18      179.18      209.19     21.77 o
   3   5  18      160.25      204.85     22.80 o
   4   5  18       10.92       13.43     27.41 o
   5   5  18       84.06      107.46     22.52 o
 -13   6  18      111.63      115.57     24.80 o
 -12   6  18      227.72      244.11     26.48 o
 -11   6  18        2.96       22.42     27.55 o
 -10   6  18      243.72      242.66     23.92 o
  -9   6  18      524.24      493.44     27.18 o
  -8   6  18       23.11       39.91     16.69 o
  -7   6  18      315.28      332.78     21.82 o
  -6   6  18      162.68      138.75     19.07 o
  -5   6  18      185.20      152.13     17.58 o
  -4   6  18      111.84      141.17     16.50 o
  -3   6  18        0.01       15.99     19.67 o
  -2   6  18       91.50       86.34     16.22 o
  -1   6  18      177.82      143.17     18.88 o
   0   6  18      170.25      166.16     18.79 o
   1   6  18      574.64      583.00     27.51 o
   2   6  18        8.34       -1.45     25.04 o
   3   6  18      203.88      184.11     24.10 o
   4   6  18       71.35       78.56     21.77 o
   5   6  18       36.76       21.07     22.19 o
 -13   7  18        0.64      -11.56     32.36 o
 -12   7  18       44.15       52.40     21.73 o
 -11   7  18       33.73       43.36     20.89 o
 -10   7  18      258.65      261.92     24.06 o
  -9   7  18       20.12       54.69     18.42 o
  -8   7  18      163.49      169.33     19.35 o
  -7   7  18        0.02       10.21     21.49 o
  -6   7  18        0.45       -2.47     21.40 o
  -5   7  18       23.75       33.52     14.92 o
  -4   7  18        0.29      -11.84     20.75 o
  -3   7  18        0.20        3.54     20.51 o
  -2   7  18       86.26       88.30     15.43 o
  -1   7  18        1.69        2.52     20.23 o
   0   7  18       64.67       73.52     17.16 o
   1   7  18        5.66      -16.74     25.78 o
   2   7  18        5.26      -25.18     25.18 o
   3   7  18       11.25        8.07     26.20 o
   4   7  18       36.62       29.60     21.49 o
   5   7  18       42.72       59.44     21.35 o
 -13   8  18       40.67       61.91     24.85 o
 -12   8  18        4.24       18.14     31.00 o
 -11   8  18      113.78      120.56     23.45 o
 -10   8  18        9.53        2.33     21.07 o
  -9   8  18      100.40      101.73     19.77 o
  -8   8  18      126.07      152.17     20.51 o
  -7   8  18      644.28      701.79     27.79 o
  -6   8  18       83.22      110.17     17.90 o
  -5   8  18      388.53      366.58     22.52 o
  -4   8  18      159.49      127.28     18.32 o
  -3   8  18       91.39      116.97     15.85 o
  -2   8  18      167.01      180.61     18.04 o
  -1   8  18       93.70      103.03     18.14 o
   0   8  18       59.49       55.43     18.18 o
   1   8  18      310.34      312.60     23.92 o
   2   8  18       40.93       63.68     16.78 o
   3   8  18       10.33        6.62     29.09 o
   4   8  18        0.01       24.90     25.18 o
   5   8  18        6.62      -21.17     32.36 o
 -12   9  18        3.13       28.81     20.37 o
 -11   9  18       14.63       24.06     28.35 o
 -10   9  18        5.99       -6.43     27.41 o
  -9   9  18      155.10      192.87     22.10 o
  -8   9  18       34.53       54.97     18.42 o
  -7   9  18       19.30        4.06     23.40 o
  -6   9  18        1.15        6.57     22.10 o
  -5   9  18      244.01      225.37     20.79 o
  -4   9  18       88.89      104.76     16.27 o
  -3   9  18       11.13       13.89     20.75 o
  -2   9  18       52.75       34.97     16.27 o
  -1   9  18       82.51      113.29     16.27 o
   0   9  18       63.28       64.24     18.23 o
   1   9  18        2.10      -16.27     23.22 o
   2   9  18       75.31      108.95     19.91 o
   3   9  18        3.36      -15.29     31.24 o
   4   9  18        0.09      -10.96     26.81 o
   5   9  18        3.20      -17.72     31.05 o
 -12  10  18       11.33      -33.24     33.24 o
 -11  10  18       71.03       30.02     32.87 o
 -10  10  18      258.56      272.08     25.46 o
  -9  10  18       27.25       20.37     19.91 o
  -8  10  18        4.93       15.43     18.46 o
  -7  10  18       63.46       53.38     18.09 o
  -6  10  18      134.17      135.53     20.61 o
  -5  10  18      131.99       96.79     18.79 o
  -4  10  18      207.09      241.64     20.28 o
  -3  10  18        0.18       15.76     21.12 o
  -2  10  18      158.05      172.92     19.21 o
  -1  10  18      157.93      146.76     20.51 o
   0  10  18       32.42       28.30     17.81 o
   1  10  18        3.01       22.94     24.38 o
   2  10  18        1.04       -9.79     28.49 o
   3  10  18        6.46      -27.93     28.16 o
   4  10  18       14.21       57.06     20.51 o
 -12  11  18       10.01       44.06     20.42 o
 -11  11  18      113.66      140.94     23.64 o
 -10  11  18       50.60       41.96     21.91 o
  -9  11  18       55.75       78.70     20.47 o
  -8  11  18      183.54      199.40     21.63 o
  -7  11  18      166.72      204.90     21.54 o
  -6  11  18        1.76       -1.45     22.84 o
  -5  11  18       37.87       45.88     16.88 o
  -4  11  18        0.42        6.90     22.56 o
  -3  11  18       28.85       28.07     17.58 o
  -2  11  18        0.28       -5.59     22.84 o
  -1  11  18       73.10       67.97     18.79 o
   0  11  18       10.81        9.04     17.58 o
   1  11  18       17.41       14.22     26.99 o
   2  11  18      158.50      194.27     23.26 o
   3  11  18       26.01       18.00     29.46 o
   4  11  18       24.27       -3.87     33.19 o
 -11  12  18        5.78       20.65     31.84 o
 -10  12  18      149.08      126.67     23.96 o
  -9  12  18       81.64       25.22     30.72 o
  -8  12  18        0.01      -23.73     23.73 o
  -7  12  18        1.54        2.33     17.95 o
  -6  12  18        2.22       -1.49     23.26 o
  -5  12  18       68.45       68.21     18.93 o
  -4  12  18      191.21      196.09     21.73 o
  -3  12  18        2.57       -2.89     24.38 o
  -2  12  18      295.61      276.09     23.40 o
  -1  12  18       35.33        3.03     24.85 o
   0  12  18       80.65      104.06     20.28 o
   1  12  18       72.13      106.67     20.37 o
   2  12  18        3.30       13.05     20.28 o
   3  12  18       29.46       27.88     30.35 o
 -11  13  18       47.79       21.35     33.89 o
 -10  13  18        2.52        5.50     21.45 o
  -9  13  18       22.65        5.22     28.86 o
  -8  13  18       18.66       62.52     18.65 o
  -7  13  18       40.07       51.38     19.44 o
  -6  13  18        4.96      -27.93     27.93 o
  -5  13  18       51.42       77.34     18.93 o
  -4  13  18       10.61      -10.49     24.90 o
  -3  13  18       23.30       30.91     16.69 o
  -2  13  18       34.93       44.99     18.56 o
  -1  13  18       90.73      102.89     21.40 o
   0  13  18       20.02        7.32     20.19 o
   1  13  18       76.82       78.42     21.12 o
   2  13  18        0.29       12.63     29.37 o
   3  13  18        0.02       11.52     27.46 o
 -10  14  18      148.57      127.88     26.06 o
  -9  14  18      126.83      134.36     24.43 o
  -8  14  18       19.35       28.30     20.61 o
  -7  14  18       74.06       69.56     22.01 o
  -6  14  18      143.43      179.12     22.19 o
  -5  14  18        0.01        1.59     24.62 o
  -4  14  18       41.76        6.29     29.23 o
  -3  14  18        0.00      -12.63     22.75 o
  -2  14  18        9.06      -19.21     27.41 o
  -1  14  18        0.94      -18.04     28.44 o
   0  14  18      148.65      157.91     24.24 o
   1  14  18      142.55      201.31     24.38 o
   2  14  18        1.49        1.86     29.79 o
  -9  15  18       41.06       32.12     23.12 o
  -8  15  18       59.54       38.42     20.65 o
  -7  15  18       22.63       42.89     20.47 o
  -6  15  18        8.84      -23.73     29.28 o
  -5  15  18       87.88      110.49     22.01 o
  -4  15  18        0.00       16.46     24.10 o
  -3  15  18        1.54       14.87     19.21 o
  -2  15  18       32.56       60.23     19.53 o
  -1  15  18       32.99       27.41     29.00 o
   0  15  18        2.34       -8.86     28.53 o
   1  15  18       52.44       37.86     21.91 o
   2  15  18       48.13       43.92     22.98 o
  -9  16  18       33.23       38.37     22.15 o
  -8  16  18        7.16       32.63     20.65 o
  -7  16  18        0.99      -18.32     30.16 o
  -6  16  18        0.16       23.96     20.09 o
  -5  16  18        6.20       10.44     27.32 o
  -4  16  18       36.58       47.46     20.61 o
  -3  16  18        3.40       13.85     19.86 o
  -2  16  18        1.88      -22.80     29.05 o
  -1  16  18       16.22       44.85     20.65 o
   0  16  18       10.63       17.58     20.42 o
   1  16  18        0.48       19.25     28.16 o
  -8  17  18        0.79       27.27     29.93 o
  -7  17  18       47.18       32.54     33.10 o
  -6  17  18       90.28       93.90     24.94 o
  -5  17  18        1.01       -9.14     29.37 o
  -4  17  18       38.51       25.32     21.77 o
  -3  17  18       53.76       71.70     20.14 o
  -2  17  18       37.43       28.49     21.12 o
  -1  17  18        4.32       -5.64     27.37 o
   0  17  18       27.81        9.65     29.51 o
  -6  18  18       24.86       32.12     20.89 o
  -5  18  18       10.18       24.90     29.32 o
  -4  18  18       42.06       27.51     22.66 o
  -3  18  18        8.54      -19.02     32.08 o
  -2  18  18       61.04       51.94     22.38 o
  -1  18  18        3.14      -15.71     29.93 o
 -13   1  19       71.38       40.74     29.88 o
 -12   1  19        0.19       25.12     15.57 o
 -11   1  19      161.90      143.33     16.43 o
 -10   1  19       40.13       15.79     36.20 o
  -9   1  19      172.05      184.12     25.85 o
  -8   1  19      619.35      650.50     19.24 o
  -7   1  19      230.58      261.03     14.11 o
  -6   1  19      269.27      239.49     13.47 o
  -5   1  19      589.04      531.10     16.38 o
  -4   1  19      118.94      111.25     12.73 o
  -3   1  19        9.92       15.68     11.77 o
  -2   1  19      153.61      157.11     12.20 o
  -1   1  19        0.86      -10.91     14.80 o
   0   1  19       23.64       -4.50     16.24 o
   1   1  19        0.08       -2.75     23.15 o
   2   1  19        0.07      -17.72     17.72 o
   3   1  19        1.05        0.72     17.26 o
   4   1  19        7.77      -19.40     19.40 o
   5   1  19       75.48      102.72     16.44 o
 -13   2  19       14.52        0.21     22.69 o
 -12   2  19        6.78        7.40     20.31 o
 -11   2  19        1.74       -2.94     35.29 o
 -10   2  19       59.77       41.48     24.62 o
  -9   2  19      226.64      235.22     14.91 o
  -8   2  19       41.21       36.42     11.80 o
  -7   2  19      169.46      168.80     12.84 o
  -6   2  19      712.32      730.84     18.48 o
  -5   2  19      301.28      315.93     13.94 o
  -4   2  19       15.27        8.03     16.43 o
  -3   2  19      281.92      298.63     14.07 o
  -2   2  19        2.42        4.20     31.07 o
  -1   2  19       45.05       56.78     10.84 o
   0   2  19       17.08        6.09     18.02 o
   1   2  19       12.91        1.82     16.23 o
   2   2  19        0.31       -5.23     16.60 o
   3   2  19        4.42      -19.65     19.65 o
   4   2  19        0.13      -19.55     19.55 o
   5   2  19        4.10      -17.58     20.57 o
 -13   3  19       31.68       18.60     33.38 o
 -12   3  19        4.39      -28.35     28.35 o
 -11   3  19        8.02        9.46     16.97 o
 -10   3  19       48.18       59.26     19.25 o
  -9   3  19       51.86       58.37     17.67 o
  -8   3  19       65.07       69.00     17.02 o
  -7   3  19      205.36      202.48     19.07 o
  -6   3  19        0.00       13.01     18.04 o
  -5   3  19       64.15      103.69     15.80 o
  -4   3  19      261.90      270.87     19.30 o
  -3   3  19      210.76      203.46     19.07 o
  -2   3  19       28.98       37.11     14.97 o
  -1   3  19      128.04      123.41     16.69 o
   0   3  19       12.17       11.70     21.26 o
   1   3  19       42.25       48.44     16.50 o
   2   3  19       12.26       43.17     15.66 o
   3   3  19       10.96       17.62     25.69 o
   4   3  19       24.67       17.20     29.98 o
   5   3  19        0.02        3.73     30.07 o
 -13   4  19        0.07       22.52     28.72 o
 -12   4  19       32.86      -10.35     31.61 o
 -11   4  19        4.64       17.58     27.04 o
 -10   4  19       47.01      -11.84     29.18 o
  -9   4  19       14.05        6.25     16.92 o
  -8   4  19       42.00       49.74     17.44 o
  -7   4  19        0.63       16.18     21.63 o
  -6   4  19      198.19      149.70     18.70 o
  -5   4  19       24.21       -7.04     20.75 o
  -4   4  19      325.44      292.69     19.58 o
  -3   4  19      203.79      198.00     18.18 o
  -2   4  19        6.01       13.38     21.03 o
  -1   4  19        0.07       -6.25     20.28 o
   0   4  19        0.07      -22.42     22.42 o
   1   4  19       20.77        6.99     25.41 o
   2   4  19       51.62       42.94     18.79 o
   3   4  19        5.02       12.96     26.15 o
   4   4  19       55.48       61.63     20.05 o
   5   4  19       60.88       96.04     22.70 o
 -13   5  19      127.48      108.30     27.55 o
 -12   5  19      236.62      212.22     24.24 o
 -11   5  19      100.28      110.96     20.61 o
 -10   5  19       70.98       79.02     20.65 o
  -9   5  19      176.90      184.06     21.68 o
  -8   5  19       10.30       23.96     16.74 o
  -7   5  19        9.21       22.24     15.29 o
  -6   5  19      371.32      380.94     21.91 o
  -5   5  19       20.53       25.18     14.55 o
  -4   5  19      125.42      101.96     16.50 o
  -3   5  19      221.70      233.20     19.77 o
  -2   5  19      236.43      244.48     20.19 o
  -1   5  19       68.40       50.16     16.41 o
   0   5  19      217.97      196.79     20.89 o
   1   5  19        0.69      -17.11     23.17 o
   2   5  19      251.04      231.15     24.62 o
   3   5  19      176.32      200.66     24.34 o
   4   5  19        0.03      -12.31     29.18 o
   5   5  19       14.42       34.31     22.15 o
 -13   6  19       20.68        9.65     33.33 o
 -12   6  19       59.44       64.76     22.38 o
 -11   6  19       20.36       62.85     18.51 o
 -10   6  19      134.32      134.97     21.26 o
  -9   6  19      779.09      823.52     32.36 o
  -8   6  19      114.74       91.24     19.77 o
  -7   6  19      169.23      187.79     19.39 o
  -6   6  19      486.65      504.49     25.08 o
  -5   6  19      378.19      366.12     22.42 o
  -4   6  19       65.86       24.15     24.80 o
  -3   6  19      187.85      166.67     18.42 o
  -2   6  19       34.18       19.07     16.46 o
  -1   6  19      144.41      139.72     19.30 o
   0   6  19       39.71       52.17     17.67 o
   1   6  19       85.93       69.09     20.47 o
   2   6  19        0.11        6.25     25.83 o
   3   6  19       45.40       -1.68     31.70 o
   4   6  19        5.58      -29.60     29.60 o
   5   6  19       26.98       36.74     22.52 o
 -13   7  19      121.22       98.00     25.04 o
 -12   7  19        5.32      -14.45     31.52 o
 -11   7  19      267.95      226.95     25.13 o
 -10   7  19      177.77      109.70     24.62 o
  -9   7  19       12.64       48.81     17.20 o
  -8   7  19      198.17      186.35     21.91 o
  -7   7  19      310.46      320.20     22.70 o
  -6   7  19        2.63       12.91     22.28 o
  -5   7  19      108.39      161.08     18.09 o
  -4   7  19       15.36        1.26     20.47 o
  -3   7  19      171.42      182.76     18.70 o
  -2   7  19      160.81      160.80     20.05 o
   0   7  19      318.44      306.95     23.87 o
   1   7  19      250.50      311.10     23.45 o
   2   7  19       25.05       35.85     18.37 o
   3   7  19      273.25      319.96     26.57 o
   4   7  19        0.71       14.73     20.70 o
 -12   8  19       28.36       47.04     22.66 o
 -11   8  19      248.25      185.51     25.08 o
 -10   8  19       60.07       60.00     20.28 o
  -9   8  19       41.84       63.78     19.21 o
  -8   8  19       62.52       66.02     18.70 o
  -7   8  19        0.74      -24.85     25.32 o
  -6   8  19       51.46       75.29     16.88 o
  -5   8  19       72.46       93.20     17.34 o
  -4   8  19        0.75        7.69     14.59 o
  -3   8  19       13.68        6.48     21.82 o
  -2   8  19       65.24       73.89     16.60 o
  -1   8  19      315.19      294.65     22.84 o
   0   8  19        4.55       47.55     16.83 o
   1   8  19       66.61       87.83     19.11 o
   2   8  19      105.33      124.06     21.17 o
   3   8  19       58.53       76.79     20.00 o
   4   8  19        5.06       -1.86     31.14 o
 -12   9  19       82.74       55.67     25.18 o
 -11   9  19       25.48       46.02     20.19 o
 -10   9  19       12.62       13.33     27.46 o
  -9   9  19        1.56      -17.20     26.57 o
  -8   9  19      231.31      216.04     24.10 o
  -7   9  19      231.62      243.13     22.01 o
  -6   9  19       86.43       68.86     18.70 o
  -5   9  19      105.34       96.41     18.51 o
  -4   9  19        7.67       13.29     21.73 o
  -3   9  19        0.32      -18.84     22.75 o
  -2   9  19        0.34       -2.75     23.03 o
  -1   9  19       56.35       48.91     18.00 o
   0   9  19        3.08       -4.48     21.68 o
   1   9  19       58.97       64.43     18.23 o
   2   9  19       11.78        0.00     25.64 o
   3   9  19       10.35        0.00     29.05 o
   4   9  19       68.71       78.70     24.52 o
 -12  10  19        0.26      -19.35     32.59 o
 -11  10  19       15.72       49.98     20.28 o
 -10  10  19       45.18       61.73     21.40 o
  -9  10  19       20.27        8.02     27.09 o
  -8  10  19       20.02      -12.35     24.71 o
  -7  10  19       86.40       98.18     18.46 o
  -6  10  19        9.10        0.00     22.66 o
  -5  10  19       31.00       46.16     16.41 o
  -4  10  19        0.81       15.15     23.36 o
  -3  10  19       17.46       11.84     16.04 o
  -2  10  19        0.58       14.27     22.01 o
  -1  10  19        9.24      -23.54     25.83 o
   0  10  19       36.20       49.88     19.44 o
   1  10  19       11.50       64.85     18.14 o
   2  10  19        1.07      -25.87     27.88 o
   3  10  19        0.17       23.87     28.86 o
   4  10  19        0.04       -5.92     31.42 o
 -11  11  19       39.91       29.93     21.54 o
 -10  11  19        0.73       22.98     26.06 o
  -9  11  19       44.43       64.48     20.14 o
  -8  11  19       33.02       25.60     27.04 o
  -7  11  19        4.39       16.83     25.13 o
  -6  11  19        5.42       -7.41     24.43 o
  -5  11  19       72.17       73.43     19.49 o
  -4  11  19       77.03       81.63     18.56 o
  -3  11  19        0.18      -26.48     26.48 o
  -2  11  19        8.53       18.51     16.92 o
  -1  11  19       26.33       12.21     18.37 o
   0  11  19        0.34      -26.62     26.62 o
   1  11  19       72.32       69.51     21.40 o
   2  11  19       30.25       45.36     21.07 o
   3  11  19        1.54       13.24     20.23 o
 -11  12  19       61.90       63.64     22.38 o
 -10  12  19        2.01       25.60     30.82 o
  -9  12  19       50.42       31.70     21.40 o
  -8  12  19       48.89       49.79     20.84 o
  -7  12  19       90.31       87.51     20.65 o
  -6  12  19       16.50      -28.07     28.07 o
  -5  12  19        3.17       36.32     16.27 o
  -4  12  19       78.56       60.98     19.39 o
  -3  12  19        6.65      -25.78     25.78 o
  -2  12  19      281.38      271.24     25.22 o
  -1  12  19       57.91       61.03     20.51 o
   0  12  19        2.69      -28.86     28.86 o
   1  12  19       33.48      -15.62     31.38 o
   2  12  19      157.16      151.57     23.78 o
   3  12  19       89.06      148.02     22.28 o
 -10  13  19      233.92      260.99     26.11 o
  -9  13  19        7.25      -30.30     30.30 o
  -8  13  19       99.92      139.68     21.54 o
  -7  13  19      155.20      142.43     22.47 o
  -6  13  19       14.63       14.45     19.58 o
  -5  13  19       86.70       82.10     20.05 o
  -4  13  19        0.03      -29.14     29.14 o
  -3  13  19      237.86      251.15     23.45 o
  -2  13  19      105.31       91.52     22.15 o
  -1  13  19       46.74       14.83     29.00 o
   0  13  19      366.60      392.04     30.26 o
   1  13  19       55.59       71.00     21.91 o
   2  13  19       33.67       60.84     22.05 o
 -10  14  19        2.02      -34.03     34.03 o
  -9  14  19        0.21      -23.96     29.56 o
  -8  14  19       21.59        0.00     31.38 o
  -7  14  19        6.81      -18.97     27.79 o
  -6  14  19      249.77      271.71     25.18 o
  -5  14  19       76.35       92.31     20.84 o
  -4  14  19       28.90       23.78     19.35 o
  -3  14  19       11.57       32.96     19.30 o
  -2  14  19       19.66       20.09     25.97 o
  -1  14  19        2.58       25.78     19.07 o
   0  14  19        9.50       30.26     18.97 o
   1  14  19       14.82       25.18     22.10 o
   2  14  19        1.36        4.94     22.33 o
  -9  15  19       29.86        9.56     31.42 o
  -8  15  19        8.52      -32.08     32.08 o
  -7  15  19       12.37        3.59     29.70 o
  -6  15  19        7.29        6.99     28.02 o
  -5  15  19       55.45       50.82     22.01 o
  -4  15  19       36.36       43.73     21.26 o
  -3  15  19      165.97      178.23     23.45 o
  -2  15  19        3.03        0.00     26.76 o
  -1  15  19       66.10      120.10     22.10 o
   0  15  19       37.54       42.66     20.51 o
   1  15  19        0.59      -11.66     27.79 o
  -8  16  19        0.28       -3.92     31.89 o
  -7  16  19       19.33       16.92     31.70 o
[truncated: 63,361 more chars]
